# Supplementary material for: Evidence that PICALM affects age at onset of Alzheimer's dementia in Down syndrome
Source: Neurobiol Aging. 2013 Oct;34(10):2441.e1–5. doi: 10.1016/j.neurobiolaging.2013.03.018 (PMC3898582; doi:10.1016/j.neurobiolaging.2013.03.018)
Supplement: Table S1 — Analysed SNPs. SNPs were selected from previous GWAS meta-analyses (Hollingworth et al., 2011; Naj et al., 2011) and successfully genotyped by HumanOmniExpress-12v1_H in this study. [file mmc1.xlsx]

## Sheet: SNPsused
	CHR	BP	SNP	GENE	Minor	Maj	Current Study (OmniExpress)	Suppl Table 8, ref 10	Table 1 and 2 & Suppl Table 5, ref 11
SNPs present in the OmniExpress (post quality control) AND present in either Hollingworth or Naj studies	1	98848697	rs17118281	SNX7	G	A	+	-	+
	1	207653395	rs6540433	CR2	C	A	+	+	-
	1	207784968	rs3818361	CR1	T	C	+	+	+
	2	127826533	rs1060743	BIN1	C	T	+	-	+
	2	127841769	rs10200967	BIN1	C	T	+	-	+
	2	127873035	rs4663098	BIN1	T	C	+	-	+
	2	127889637	rs7561528	BIN1	A	G	+	-	+
	2	127889932	rs6710467	BIN1	A	G	+	-	+
	2	127894615	rs744373	BIN1	C	T	+	+	+
	3	42428487	rs11718659	LYZL4	T	C	+	-	+
	3	77238070	rs9852548	ROBO2	A	G	+	-	+
	3	152631729	rs11718068	P2RY1	A	G	+	-	+
	3	155061124	rs9817455	PLCH1	G	A	+	-	+
	4	53848506	rs11133239	SCFD2	C	T	+	-	+
	4	190413642	rs9312400	FRG1	T	C	+	-	+
	5	9666545	rs28800	LOC285692	T	C	+	-	+
	5	9681798	rs12109904	LOC285692	T	C	+	-	+
	5	9689026	rs10039101	LOC285692	T	G	+	-	+
	5	159071666	rs6556439	LOC285627	A	G	+	-	+
	5	164585515	rs4400143	NULL	C	T	+	-	+
	6	47379843	rs9369686	CD2AP	T	C	+	+	-
	6	47397746	rs2184397	CD2AP	A	G	+	+	-
	6	47414282	rs7775178	CD2AP	G	A	+	+	-
	6	47445017	rs1004173	CD2AP	T	C	+	+	+
	6	47452270	rs9296559	CD2AP	C	T	+	+	+
	6	47598125	rs9395288	CD2AP	T	C	+	+	+
	6	47627027	rs4711895	CD2AP	G	A	+	+	-
	6	83442261	rs1412166	UBE2CBP	C	T	+	-	+
	6	108798498	rs1332027	LACE1	G	A	+	-	+
	6	108858460	rs9480861	LACE1	T	C	+	-	+
	6	108944165	rs3813498	FOXO3	C	T	+	-	+
	6	166826021	rs2984	RPS6KA2	G	A	+	-	+
	7	25955056	rs878655	MIR148A	C	T	+	-	+
	7	92653680	rs11979483	SAMD9	A	G	+	-	+
	7	99971313	rs2405442	PILRA	A	G	+	-	+
	7	100004446	rs1476679	ZCWPW1	C	T	+	-	+
	7	100091795	rs12539172	C7orf51	T	C	+	-	+
	7	143101984	rs4726618	EPHA1	T	C	+	+	+
	7	143107588	rs12703526	EPHA1	G	T	+	+	+
	7	143109139	rs11767557	EPHA1	C	T	+	+	+
	7	143110762	rs11771145	EPHA1	A	G	+	+	-
	7	150067445	rs4725336	REPIN1	C	A	+	-	+
	8	6823891	rs2702910	DEFA10P	T	C	+	-	+
	8	27464519	rs11136000	CLU	T	C	+	+	-
	8	27466315	rs1532278	CLU	T	C	+	-	+
	8	79790796	rs1858120	IL7	T	C	+	-	+
	8	79794041	rs10808826	IL7	T	C	+	-	+
	9	10047844	rs2136530	PTPRD	T	C	+	-	+
	9	86216008	rs10113885	C9orf103	T	C	+	-	+
	10	6394995	rs725206	PRKCQ	T	C	+	-	+
	10	62523470	rs10761558	CDK1	A	G	+	+	-
	10	63240300	rs2650706	ARID5B	G	T	+	+	-
	10	63243436	rs2650711	ARID5B	G	A	+	+	-
	10	63301072	rs2606083	ARID5B	G	A	+	+	-
	10	63303731	rs2606086	ARID5B	G	A	+	+	-
	10	63362545	rs2814020	ARID5B	A	G	+	+	+
	10	63561316	rs10821923	ARID5B	A	G	+	+	+
	10	63576286	rs2675638	ARID5B	A	G	+	+	-
	10	63604654	rs1899888	ARID5B	C	A	+	+	-
	10	63604701	rs1444466	ARID5B	A	C	+	+	-
	10	63607143	rs2588963	ARID5B	A	C	+	+	+
	10	63609810	rs2588966	ARID5B	T	C	+	+	+
	10	63629411	rs1992626	ARID5B	T	C	+	+	-
	10	63633467	rs2675607	ARID5B	G	A	+	+	-
	10	63655873	rs7091928	ARID5B	G	A	+	+	-
	10	63679281	rs7901348	ARID5B	T	G	+	+	-
	10	80693615	rs17463021	LOC283050	T	C	+	-	+
	11	59837097	rs528823	MS4A3	T	C	+	-	+
	11	59852078	rs558788	MS4A2	G	T	+	-	+
	11	59859576	rs2847666	MS4A2	G	A	+	-	+
	11	59924959	rs920573	MS4A6A	A	G	+	-	+
	11	59936979	rs667897	MS4A6A	G	A	+	+	+
	11	59939307	rs610932	MS4A6A	A	C	+	+	+
	11	59945745	rs12453	MS4A6A	C	T	+	-	+
	11	59975078	rs7929589	MS4A4E	T	C	+	+	-
	11	60005268	rs611267	MS4A4A	T	C	+	-	+
	11	60021948	rs1582763	MS4A4A	T	C	+	-	+
	11	60025565	rs6591559	MS4A4A	A	G	+	-	+
	11	60028940	rs1530914	MS4A4A	G	A	+	-	+
	11	60034429	rs4938933	MS4A4A	C	T	+	-	+
	11	60055651	rs10897024	MS4A4A	A	C	+	-	+
	11	60076693	rs11824734	MS4A4A	A	G	+	-	+
	11	85740409	rs609903	PICALM	A	G	+	-	+
	11	85760028	rs694011	PICALM	T	C	+	-	+
	11	85800279	rs561655	PICALM	G	A	+	-	+
	11	85815030	rs1237999	PICALM	G	A	+	+	+
	11	85820077	rs543293	PICALM	A	G	+	+	+
	11	85850243	rs3844143	PICALM	A	G	+	-	+
	11	85854176	rs2888903	PICALM	G	T	+	-	+
	11	85858538	rs7941541	PICALM	G	A	+	+	+
	11	85858887	rs10751134	PICALM	G	A	+	-	+
	11	85868640	rs3851179	PICALM	A	G	+	+	+
	12	131697746	rs7966420	LOC116437	A	G	+	-	+
	13	47526995	rs7990072	HTR2A	G	A	+	-	+
	13	47596020	rs1157078	HTR2A	A	G	+	-	+
	13	47600322	rs1864704	HTR2A	G	A	+	-	+
	13	94792504	rs543019	GPC6	T	G	+	-	+
	14	53400629	rs17125944	FERMT2	C	T	+	-	+
	14	59175415	rs1368008	DACT1	A	G	+	-	+
	15	25151087	rs7175782	SNRPN	A	G	+	-	+
	15	50992311	rs12592778	SPPL2A	A	G	+	-	+
	15	101089573	rs12915921	LASS3	T	C	+	-	+
	16	19716505	rs739565	C16orf88	A	G	+	+	-
	16	19800213	rs7191155	IQCK	C	T	+	+	-
	16	31264267	rs4889640	ITGAM	C	A	+	-	+
	16	31336519	rs7206295	ITGAM	T	C	+	-	+
	16	70694000	rs4985556	IL34	A	C	+	-	+
	19	1046520	rs3764650	ABCA7	G	T	+	+	+
	19	16144586	rs8101981	FLJ25328	A	G	+	-	+
	19	22143339	rs1859093	ZNF208	A	C	+	-	+
	19	22158992	rs8103214	ZNF208	C	T	+	-	+
	19	22175566	rs1988501	ZNF208	A	C	+	-	+
	19	22235526	rs387315	ZNF257	A	G	+	-	+
	19	45074177	rs846848	CEACAM22P	C	A	+	-	+
	19	45146103	rs7255066	PVR	C	T	+	+	-
	19	45202027	rs12150984	CEACAM16	A	G	+	-	+
	19	45225345	rs2965109	CEACAM16	A	G	+	-	+
	19	45231478	rs2927488	CEACAM16	A	G	+	+	+
	19	45237812	rs2965101	BCL3	G	A	+	+	+
	19	45242173	rs1531517	BCL3	A	G	+	-	+
	19	45326768	rs1871045	BCAM	T	C	+	+	+
	19	45329214	rs10402271	BCAM	G	T	+	+	+
	19	45333834	rs4803760	BCAM	T	C	+	-	+
	19	45351746	rs1871047	PVRL2	C	T	+	+	+
	19	45366779	rs519825	PVRL2	G	A	+	-	+
	19	45367777	rs8105340	PVRL2	C	T	+	-	+
	19	45370838	rs12610605	PVRL2	A	G	+	+	+
	19	45379060	rs387976	PVRL2	G	T	+	-	+
	19	45382034	rs6859	PVRL2	A	G	+	+	+
	19	45395266	rs157580	TOMM40	G	A	+	+	+
	19	45395619	rs2075650	TOMM40	G	A	+	+	+
	19	45396219	rs157582	TOMM40	A	G	+	-	+
	19	45401666	rs8106922	TOMM40	G	A	+	+	+
	19	45404691	rs405697	TOMM40	T	C	+	-	+
	19	45408836	rs405509	APOE	C	A	+	+	+
	19	45414451	rs439401	APOE	T	C	+	+	+
	19	45422946	rs4420638	APOC1	G	A	+	-	+
	19	45448465	rs5167	APOC4	G	T	+	+	+
	19	45457180	rs3760627	CLPTM1	C	T	+	+	-
	19	45477381	rs16979595	CLPTM1	A	G	+	-	+
	19	45483438	rs8111069	CLPTM1	C	A	+	+	-
	19	45589595	rs1469704	GEMIN7	C	T	+	-	+
	19	45631816	rs17643262	NKPD1	A	G	+	-	+
	19	45636201	rs1114832	LRRC68	A	G	+	+	+
	19	45640124	rs10425074	LRRC68	G	A	+	+	-
	19	45657486	rs10421247	NKPD1	C	T	+	-	+
	19	45660136	rs10416371	NKPD1	C	A	+	-	+
	19	45708758	rs2627641	EXOC3L2	C	T	+	+	+
	19	51714065	rs3852865	CD33	T	C	+	+	+
	19	51718837	rs273634	CD33	A	G	+	+	-
	19	51724112	rs273638	CD33	G	A	+	+	-
	19	51727962	rs3865444	CD33	T	G	+	+	+
	21	15894278	rs1882911	SAMSN1	G	A	+	-	+
	22	48196022	rs5767998	FLJ46257	A	C	+	-	+
	22	48200547	rs932548	FLJ46257	T	C	+	-	+
	22	48201014	rs5768003	FLJ46257	C	A	+	-	+
	22	48209008	rs6008401	FLJ46257	T	G	+	-	+
SNPS NOT present in the OmniExpress(post quality control) but present in BOTH Hollingworth and Naj study	1	207676604	rs4310446	CR1			-	+	+
	1	207786289	rs6701713	CR1			-	+	+
	1	207804141	rs1408077	CR1			-	+	+
	6	47427281	rs1931833	CD2AP			-	+	+
	6	47432637	rs9381563	CD2AP			-	+	+
	6	47447041	rs4715019	CD2AP			-	+	+
	6	47448336	rs9367279	CD2AP			-	+	+
	6	47451883	rs9296558	CD2AP			-	+	+
	6	47453378	rs9349407	CD2AP			-	+	+
	6	47469273	rs7738044	CD2AP			-	+	+
	6	47480975	rs1872505	CD2AP			-	+	+
	6	47483653	rs4715025	CD2AP			-	+	+
	6	47487762	rs10948363	CD2AP			-	+	+
	6	47488938	rs9296561	CD2AP			-	+	+
	6	47493940	rs7749167	CD2AP			-	+	+
	6	47502024	rs7754282	CD2AP			-	+	+
	6	47511491	rs9349413	CD2AP			-	+	+
	6	47551444	rs9395283	CD2AP			-	+	+
	6	47551938	rs9349416	CD2AP			-	+	+
	6	47552180	rs9369716	CD2AP			-	+	+
	6	47554177	rs9395285	CD2AP			-	+	+
	6	47554468	rs9369717	CD2AP			-	+	+
	6	47556630	rs1485780	CD2AP			-	+	+
	6	47556634	rs9381578	CD2AP			-	+	+
	6	47568696	rs2396825	CD2AP			-	+	+
	6	47575332	rs9395286	CD2AP			-	+	+
	6	47585615	rs10948367	CD2AP			-	+	+
	6	47590104	rs2171086	CD2AP			-	+	+
	6	47618171	rs12202615	CD2AP			-	+	+
	10	63360811	rs2814022	ARID5B			-	+	+
	10	63367517	rs2787723	ARID5B			-	+	+
	10	63371933	rs12357683	ARID5B			-	+	+
	10	63372028	rs12356284	ARID5B			-	+	+
	10	63564428	rs10994923	ARID5B			-	+	+
	10	63564860	rs10994924	ARID5B			-	+	+
	10	63580867	rs1470374	ARID5B			-	+	+
	10	63606492	rs2588962	ARID5B			-	+	+
	10	63606890	rs4948479	ARID5B			-	+	+
	10	63607206	rs2588964	ARID5B			-	+	+
	10	63607744	rs2675655	ARID5B			-	+	+
	10	63609408	rs4948482	ARID5B			-	+	+
	10	63610605	rs1373522	ARID5B			-	+	+
	10	63611354	rs2588969	ARID5B			-	+	+
	10	63611534	rs2675592	ARID5B			-	+	+
	11	59942757	rs662196	MS4A6A			-	+	+
	11	59947252	rs583791	MS4A6A			-	+	+
	11	59962166	rs7926344	MS4A6A			-	+	+
	11	60023087	rs1562990	MS4A4A			-	+	+
	11	85757589	rs677909	PICALM			-	+	+
	11	85787824	rs536841	PICALM			-	+	+
	11	85788351	rs541458	PICALM			-	+	+
	11	85824859	rs659023	PICALM			-	+	+
	19	45242107	rs2927438	BCL3			-	+	+
	19	45247627	rs4803750	BCL3			-	+	+
	19	45254168	rs8103315	BCL3			-	+	+
	19	45362667	rs377702	PVRL2			-	+	+
	19	45650386	rs1048699	LRRC68			-	+	+
	19	45708888	rs597668	EXOC3L2			-	+	+
	19	51713365	rs12985029	CD33			-	+	+
	19	51737991	rs1354106	CD33			-	+	+
SNPS NOT present in the OmniExpress(post quality control) and present in either Hollingworth or Naj study	1	14700804	rs10803270	KAZ			-	-	+
	1	35070977	rs12048230	GJB5			-	-	+
	1	35087725	rs10799074	GJB5			-	-	+
	1	35090895	rs7547341	GJB5			-	-	+
	1	98840567	rs6664206	SNX7			-	-	+
	1	207377891	rs4844579	C4BPA			-	+	-
	1	207390204	rs6673080	C4BPA			-	+	-
	1	207692049	rs6656401	CR1			-	-	+
	1	207795320	rs2296160	CR1			-	-	+
	1	207800555	rs1408078	CR1			-	-	+
	1	207802552	rs4844610	CR1			-	-	+
	1	219474601	rs12135929	LYPLAL1			-	-	+
	2	127872347	rs3856378	BIN1			-	-	+
	2	127875389	rs3845674	BIN1			-	-	+
	2	127878438	rs4663100	BIN1			-	-	+
	2	127887560	rs13004848	BIN1			-	-	+
	2	127887865	rs11689089	BIN1			-	-	+
	2	127887985	rs12989701	BIN1			-	-	+
	2	127888121	rs11685593	BIN1			-	-	+
	2	127888757	rs11680911	BIN1			-	-	+
	2	127890786	rs4663104	BIN1			-	-	+
	2	127895487	rs6431223	BIN1			-	-	+
	3	42427036	rs12636553	LYZL4			-	-	+
	3	77238881	rs9857299	ROBO2			-	-	+
	3	77239172	rs9877746	ROBO2			-	-	+
	3	77244589	rs17820446	ROBO2			-	-	+
	3	152633486	rs1371102	P2RY1			-	-	+
	3	152633843	rs1371103	P2RY1			-	-	+
	3	186731749	rs7619989	ST6GAL1			-	-	+
	4	46381657	rs4695152	GABRA2			-	-	+
	4	190375485	rs9997163	FRG1			-	-	+
	4	190390399	rs13107731	FRG1			-	-	+
	4	190413958	rs9884117	FRG1			-	-	+
	5	159070058	rs1422844	LOC285627			-	-	+
	5	159076473	rs12152750	LOC285627			-	-	+
	5	159083348	rs11949129	LOC285627			-	-	+
	5	159083692	rs17056877	LOC285627			-	-	+
	6	918550	rs9392234	LOC285768			-	-	+
	6	37509000	rs6921307	C6orf129			-	-	+
	6	47348061	rs12197270	CD2AP			-	+	-
	6	47383890	rs13207334	CD2AP			-	+	-
	6	47413226	rs6934735	CD2AP			-	+	-
	6	47418396	rs6458569	CD2AP			-	+	-
	6	47421188	rs7774615	CD2AP			-	+	-
	6	47453378	rs9349407	CD2AP			-	-	+
	6	47621579	rs7772202	CD2AP			-	+	-
	6	47628558	rs6904933	CD2AP			-	+	-
	6	83440724	rs7770091	UBE2CBP			-	-	+
	6	108658974	rs12528572	LACE1			-	-	+
	6	108665932	rs12529330	LACE1			-	-	+
	6	108763854	rs12528220	LACE1			-	-	+
	7	100079857	rs6971558	C7orf51			-	-	+
	7	137909675	rs7791618	AKR1D1			-	-	+
	7	143109139	rs11767557	EPHA1			-	-	+
	8	3466917	rs2469338	CSMD1			-	-	+
	8	6823568	rs2738045	DEFA10P			-	-	+
	8	27456253	rs2279590	CLU			-	-	+
	8	79790960	rs1858122	IL7			-	-	+
	8	79793824	rs10104891	IL7			-	-	+
	8	79815285	rs11985613	IL7			-	-	+
	9	28332480	rs1023200	LINGO2			-	-	+
	9	86214149	rs12339683	C9orf103			-	-	+
	10	6391031	rs12416248	PRKCQ			-	-	+
	10	10990942	rs7093099	LOC254312			-	-	+
	10	10994159	rs17444979	LOC254312			-	-	+
	10	11742632	rs12773964	ECHDC3			-	-	+
	10	11742673	rs6602515	ECHDC3			-	-	+
	10	11742710	rs12776405	ECHDC3			-	-	+
	10	11743103	rs11592515	ECHDC3			-	-	+
	10	11743514	rs11597245	ECHDC3			-	-	+
	10	11743944	rs12764640	ECHDC3			-	-	+
	10	63230738	rs4948279	ARID5B			-	+	-
	10	63243409	rs2787727	ARID5B			-	+	-
	10	63247164	rs2787730	ARID5B			-	+	-
	10	63280046	rs4948282	ARID5B			-	+	-
	10	63303840	rs2606087	ARID5B			-	+	-
	10	63306034	rs2606120	ARID5B			-	+	-
	10	63306464	rs10740047	ARID5B			-	+	-
	10	63330462	rs12245746	ARID5B			-	+	-
	10	63387362	rs2034855	ARID5B			-	+	-
	10	63409607	rs1598573	ARID5B			-	+	-
	10	63416969	rs1456280	ARID5B			-	+	-
	10	63447289	rs11599801	ARID5B			-	+	-
	10	63570170	rs12768891	ARID5B			-	+	-
	10	63579189	rs9651317	ARID5B			-	+	-
	10	63584533	rs4948288	ARID5B			-	+	-
	10	63584742	rs10821924	ARID5B			-	+	-
	10	63587683	rs1017550	ARID5B			-	+	-
	10	63588911	rs2588941	ARID5B			-	+	-
	10	63598730	rs2588957	ARID5B			-	+	-
	10	63598779	rs2588958	ARID5B			-	+	-
	10	63602495	rs2675648	ARID5B			-	+	-
	10	63603576	rs2675650	ARID5B			-	+	-
	10	63611354	rs2588969	ARID5B			-	-	+
	10	63613870	rs10821926	ARID5B			-	+	-
	10	63632761	rs746830	ARID5B			-	+	-
	10	63636531	rs2675609	ARID5B			-	+	-
	10	63641670	rs2588924	ARID5B			-	+	-
	10	63648890	rs6479776	ARID5B			-	+	-
	10	63648907	rs6479777	ARID5B			-	+	-
	10	79716458	rs10824586	POLR3A			-	-	+
	10	80693725	rs1439037	LOC283050			-	-	+
	10	80694154	rs6480910	LOC283050			-	-	+
	10	80694496	rs11002743	LOC283050			-	-	+
	11	59832346	rs1286169	MS4A3			-	-	+
	11	59833123	rs501697	MS4A3			-	-	+
	11	59834318	rs579721	MS4A3			-	-	+
	11	59838621	rs474951	MS4A3			-	-	+
	11	59839682	rs539360	MS4A3			-	-	+
	11	59847805	rs1151104	MS4A2			-	-	+
	11	59852113	rs558678	MS4A2			-	-	+
	11	59858036	rs2847663	MS4A2			-	-	+
	11	59861814	rs2583471	MS4A2			-	-	+
	11	59861983	rs2070970	MS4A2			-	-	+
	11	59862261	rs2847668	MS4A2			-	-	+
	11	59865671	rs2847655	MS4A2			-	-	+
	11	59866309	rs2855017	MS4A2			-	-	+
	11	59867379	rs17528859	MS4A2			-	-	+
	11	59885493	rs1125357	MS4A2			-	-	+
	11	59900106	rs4939312	MS4A2			-	-	+
	11	59919165	rs11230160	MS4A6A			-	-	+
	11	59920231	rs11230161	MS4A6A			-	-	+
	11	59924422	rs11600716	MS4A6A			-	-	+
	11	59927039	rs17529983	MS4A6A			-	-	+
	11	59928672	rs11605427	MS4A6A			-	-	+
	11	59936926	rs7933202	MS4A6A			-	-	+
	11	59940599	rs1019670	MS4A6A			-	-	+
	11	59942815	rs7935829	MS4A6A			-	-	+
	11	59943109	rs2278867	MS4A6A			-	-	+
	11	59944898	rs631853	MS4A6A			-	-	+
	11	59945065	rs624663	MS4A6A			-	-	+
	11	59948374	rs17602572	MS4A6A			-	-	+
	11	59951433	rs632185	MS4A6A			-	-	+
	11	59959843	rs1834550	MS4A6A			-	-	+
	11	59961427	rs10897011	MS4A6A			-	-	+
	11	59961486	rs11230180	MS4A6A			-	-	+
	11	59965725	rs11230183	MS4A6A			-	-	+
	11	59971795	rs670139	MS4A4E			-	+	-
	11	59981801	rs4939320	MS4A6A			-	-	+
	11	59989430	rs2081547	MS4A6A			-	-	+
	11	59996266	rs11601689	MS4A6A			-	-	+
	11	59996968	rs610352	MS4A6A			-	-	+
	11	59996994	rs11230201	MS4A6A			-	-	+
	11	59998963	rs2015475	MS4A6A			-	-	+
	11	60001325	rs1426250	MS4A4A			-	-	+
	11	60001573	rs676309	MS4A4E			-	+	-
	11	60002935	rs718376	MS4A4A			-	-	+
	11	60007573	rs1834554	MS4A4A			-	-	+
	11	60011013	rs611418	MS4A4A			-	-	+
	11	60012673	rs603648	MS4A4A			-	-	+
	11	60013857	rs655231	MS4A4A			-	-	+
	11	60020112	rs672399	MS4A4A			-	-	+
	11	60026613	rs4938931	MS4A4A			-	-	+
	11	60028142	rs7108663	MS4A4A			-	-	+
	11	60029949	rs1026255	MS4A4A			-	-	+
	11	60030457	rs1026254	MS4A4A			-	-	+
	11	60034429	rs4938933	MS4A4A			-	-	+
	11	60041296	rs7107627	MS4A4A			-	-	+
	11	60047502	rs3758866	MS4A4A			-	-	+
	11	60076940	rs11824773	MS4A4A			-	-	+
	11	60079651	rs10792263	MS4A4A			-	-	+
	11	60099225	rs4939338	MS4A6E			-	-	+
	11	60099912	rs11827324	MS4A6E			-	-	+
	11	81027804	rs7934041	MIR4300			-	-	+
	11	85671501	rs565031	PICALM			-	-	+
	11	85691810	rs645299	PICALM			-	-	+
	11	85717923	rs2508696	PICALM			-	-	+
	11	85718231	rs602222	PICALM			-	-	+
	11	85734010	rs676733	PICALM			-	-	+
	11	85741130	rs682928	PICALM			-	-	+
	11	85746037	rs561646	PICALM			-	-	+
	11	85750671	rs2508691	PICALM			-	-	+
	11	85762244	rs669813	PICALM			-	-	+
	11	85765298	rs493254	PICALM			-	-	+
	11	85776544	rs867611	PICALM			-	-	+
	11	85811238	rs542126	PICALM			-	-	+
	11	85811364	rs526904	PICALM			-	-	+
	11	85812210	rs497816	PICALM			-	-	+
	11	85814486	rs586274	PICALM			-	-	+
	11	85830157	rs567075	PICALM			-	-	+
	11	85831246	rs573167	PICALM			-	-	+
	11	85831541	rs471470	PICALM			-	-	+
	11	85831690	rs472486	PICALM			-	-	+
	11	85832424	rs519961	PICALM			-	-	+
	11	85837669	rs1898895	PICALM			-	-	+
	11	85839935	rs7114401	PICALM			-	-	+
	11	85844486	rs10501610	PICALM			-	-	+
	11	85845045	rs4944560	PICALM			-	-	+
	11	85856187	rs7110631	PICALM			-	-	+
	11	85861419	rs7480193	PICALM			-	-	+
	11	85867875	rs10792832	PICALM			-	-	+
	11	99757729	rs10501927	CNTN5			-	+	-
	12	94336323	rs270869	CRADD			-	-	+
	12	94342695	rs270864	CRADD			-	-	+
	12	111725185	rs3809278	CUX2			-	+	-
	12	131687762	rs11061376	LOC116437			-	-	+
	12	131689072	rs7980440	LOC116437			-	-	+
	12	131691694	rs10848307	LOC116437			-	-	+
	12	131697146	rs4759865	LOC116437			-	-	+
	13	47483074	rs10507546	HTR2A			-	-	+
	13	47484378	rs17289695	HTR2A			-	-	+
	13	47486937	rs17289854	HTR2A			-	-	+
	13	47487758	rs17289889	HTR2A			-	-	+
	13	47591924	rs1019883	HTR2A			-	-	+
	13	85470916	rs2368311	SLITRK6			-	-	+
	13	85543153	rs9546986	SLITRK6			-	-	+
	14	53391680	rs17125924	FERMT2			-	-	+
	15	31425002	rs11638121	TRPM1			-	-	+
	15	50891790	rs3848128	TRPM7			-	-	+
	15	50932981	rs8042172	TRPM7			-	-	+
	15	50948476	rs12593556	TRPM7			-	-	+
	15	50955655	rs2414063	TRPM7			-	-	+
	15	50995362	rs12442197	SPPL2A			-	-	+
	15	50997266	rs12437803	SPPL2A			-	-	+
	15	50997304	rs12437770	SPPL2A			-	-	+
	15	51005957	rs12440864	SPPL2A			-	-	+
	15	51007729	rs12595082	SPPL2A			-	-	+
	15	51013595	rs12442145	SPPL2A			-	-	+
	15	51019812	rs17646025	SPPL2A			-	-	+
	15	51045564	rs12440570	SPPL2A			-	-	+
	15	86361093	rs2344847	KLHL25			-	-	+
	16	12706689	rs11649101	SNX29			-	-	+
	16	17383298	rs6498673	XYLT1			-	-	+
	16	17384524	rs11861415	XYLT1			-	-	+
	16	19743649	rs1858973	IQCK			-	+	-
	16	19759007	rs4782279	IQCK			-	+	-
	16	19792598	rs9931167	IQCK			-	+	-
	16	31258993	rs1808430	ITGAM			-	-	+
	16	31259553	rs4561481	ITGAM			-	-	+
	16	31260422	rs889551	ITGAM			-	-	+
	16	31347557	rs9673519	ITGAM			-	-	+
	16	78664742	rs4622523	WWOX			-	-	+
	18	53225637	rs682026	TCF4			-	-	+
	19	1056492	rs3752246	ABCA7			-	-	+
	19	22123417	rs2522096	ZNF208			-	-	+
	19	22125212	rs2079062	ZNF208			-	-	+
	19	22142261	rs1849003	ZNF208			-	-	+
	19	22145667	rs7253518	ZNF208			-	-	+
	19	22148671	rs11085505	ZNF208			-	-	+
	19	22152182	rs2188971	ZNF208			-	-	+
	19	22153495	rs2359812	ZNF208			-	-	+
	19	22154954	rs2214301	ZNF208			-	-	+
	19	22158299	rs1987975	ZNF208			-	-	+
	19	22158402	rs1987974	ZNF208			-	-	+
	19	22161490	rs7247121	ZNF208			-	-	+
	19	22168141	rs2359813	ZNF208			-	-	+
	19	22178685	rs9304993	ZNF208			-	-	+
	19	22180721	rs4932723	ZNF208			-	-	+
	19	22188709	rs7248488	ZNF208			-	-	+
	19	22228215	rs431346	ZNF257			-	-	+
	19	22228527	rs436194	ZNF257			-	-	+
	19	22228792	rs431474	ZNF257			-	-	+
	19	22230428	rs394457	ZNF257			-	-	+
	19	22230794	rs417628	ZNF257			-	-	+
	19	22231312	rs402281	ZNF257			-	-	+
	19	22232796	rs399990	ZNF257			-	-	+
	19	22234201	rs8108152	ZNF257			-	-	+
	19	22235307	rs415291	ZNF257			-	-	+
	19	22235491	rs387343	ZNF257			-	-	+
	19	22235577	rs408312	ZNF257			-	-	+
	19	22235620	rs423926	ZNF257			-	-	+
	19	45165912	rs714948	PVR			-	-	+
	19	45202052	rs2965164	CEACAM16			-	-	+
	19	45227742	rs7254776	CEACAM16			-	-	+
	19	45240371	rs17728272	BCL3			-	-	+
	19	45253104	rs8100239	BCL3			-	-	+
	19	45313715	rs2927477	BCAM			-	-	+
	19	45327459	rs4803759	BCAM			-	-	+
	19	45336035	rs7359852	BCAM			-	-	+
	19	45337385	rs2927480	PVRL2			-	-	+
	19	45338493	rs4605275	PVRL2			-	-	+
	19	45344458	rs2972564	PVRL2			-	-	+
	19	45351937	rs1871046	PVRL2			-	-	+
	19	45357291	rs4803763	PVRL2			-	-	+
	19	45361224	rs440277	PVRL2			-	-	+
	19	45363700	rs12978931	PVRL2			-	-	+
	19	45370854	rs416041	PVRL2			-	-	+
	19	45383037	rs11673139	PVRL2			-	-	+
	19	45383061	rs3852861	PVRL2			-	-	+
	19	45385759	rs3745150	PVRL2			-	-	+
	19	45392254	rs6857	PVRL2			-	-	+
	19	45406673	rs10119	TOMM40			-	-	+
	19	45482884	rs7257916	CLPTM1			-	+	-
	19	45536036	rs10424046	RELB			-	-	+
	19	45585706	rs7250924	GEMIN7			-	-	+
	19	45590988	rs2060250	GEMIN7			-	-	+
	19	45636319	rs1114831	NKPD1			-	-	+
	19	45707830	rs606757	EXOC3L2			-	-	+
	19	45707917	rs582747	EXOC3L2			-	-	+
	19	45708239	rs605003	EXOC3L2			-	-	+
	19	45710276	rs7249082	EXOC3L2			-	-	+
	19	45711598	rs10415983	EXOC3L2			-	-	+
	19	51718317	rs1697573	CD33			-	+	-
	19	51720625	rs1566576	CD33			-	+	-
	19	51722582	rs12609179	CD33			-	+	-
	19	51724162	rs273639	CD33			-	+	-
	19	51727322	rs1697553	CD33			-	+	-
	19	51727962	rs3865444	CD33			-	-	+
	19	51728641	rs2455069	CD33			-	+	-
	19	55552823	rs1671214	RDH13			-	-	+
	19	55553019	rs1671215	RDH13			-	-	+
	20	50870937	rs6013418	ZFP64			-	-	+
	21	15884949	rs3761320	SAMSN1			-	-	+
	21	15885104	rs2049857	SAMSN1			-	-	+
	21	15890874	rs2822716	SAMSN1			-	-	+
	21	15893594	rs760345	SAMSN1			-	-	+
	21	15894980	rs8132898	SAMSN1			-	-	+
	21	15902286	rs2822752	SAMSN1			-	-	+
	22	45131555	rs129574	PRR5			-	-	+
	22	45136360	rs132413	PRR5-ARHGAP8			-	-	+
	22	48198191	rs8184974	FLJ46257			-	-	+
	22	48199780	rs5768002	FLJ46257			-	-	+
	22	48200601	rs932550	FLJ46257			-	-	+
	22	48206356	rs5768005	FLJ46257			-	-	+
