# Supplementary material for: Evidence that PICALM affects age at onset of Alzheimer's dementia in Down syndrome
Source: Neurobiol Aging. 2013 Oct;34(10):2441.e1–5. doi: 10.1016/j.neurobiolaging.2013.03.018 (PMC3898582; doi:10.1016/j.neurobiolaging.2013.03.018)
Supplement: Table S2 — Calculation of composite scores for risk analysis. [file mmc3.xlsx]

## Sheet: ped_ck
Gene	CR1			BIN1				CD2AP				EPHA1				CLU				MS4A4A, MS4A6E				PICALM				ABCA7				APOE				CD33					SUM
SNP / allele number /score	rs2274566			rs744373		allele Number	SNP weighted score	rs9296559		allele Number	SNP weighted score	rs11767557		allele Number	SNP weighted score	rs11136000		allele Number	SNP weighted score	rs610932		allele Number	SNP weighted score	rs3851179		allele Number	SNP weighted score	rs3764650		allele Number	SNP weighted score	rs405509		allele Number	SNP weighted score	rs3865444		allele Number	SNP weighted score		Composite sum of weigted score	Composite sum of weigted score without APOE
OR	notuse			1.17				1.12				1.12				1.12				1.11				1.14				1.23				1.45				1.18
Risk allele (blue-major)	notuse			C				C				T				C				C				G				G				A				G
case_id
S89_010	C	T		C	T	1	1.17	T	T	0	0	T	T	2	2.24	T	C	1	1.12	C	C	2	2.22	A	G	1	1.14	T	T	0	0	C	C	0	0	T	G	1	1.18		9.07	9.07
S93_048	C	C		T	T	0	0	T	T	0	0	T	T	2	2.24	T	C	1	1.12	A	C	1	1.11	A	G	1	1.14	T	T	0	0	A	A	2	2.9	G	G	2	2.36		10.87	7.97
4639	C	T		T	T	0	0	C	T	1	1.12	T	T	2	2.24	T	C	1	1.12	A	C	1	1.11	G	G	2	2.28	G	T	1	1.23	A	A	2	2.9	T	G	1	1.18		13.18	10.28
4530	C	T		C	C	2	2.34	C	T	1	1.12	T	T	2	2.24	T	C	1	1.12	A	A	0	0	G	G	2	2.28	T	T	0	0	A	A	2	2.9	G	G	2	2.36		14.36	11.46
N017	T	T		T	T	0	0	C	T	1	1.12	C	C	0	0	T	C	1	1.12	A	C	1	1.11	G	G	2	2.28	T	T	0	0	C	A	1	1.45	G	G	2	2.36		9.44	7.99
N080	T	T		T	T	0	0	T	T	0	0	T	T	2	2.24	T	C	1	1.12	C	C	2	2.22	A	A	0	0	T	T	0	0	A	A	2	2.9	G	G	2	2.36		10.84	7.94
N086	C	T		C	T	1	1.17	T	T	0	0	C	T	1	1.12	T	T	0	0	C	C	2	2.22	G	G	2	2.28	T	T	0	0	A	A	2	2.9	G	G	2	2.36		12.05	9.15
N087	T	T		T	T	0	0	T	T	0	0	T	T	2	2.24	C	C	2	2.24	C	C	2	2.22	A	G	1	1.14	T	T	0	0	C	A	1	1.45	T	T	0	0		9.29	7.84
S94_146	C	C		T	T	0	0	T	T	0	0	C	C	0	0	C	C	2	2.24	A	C	1	1.11	A	G	1	1.14	T	T	0	0	C	A	1	1.45	T	G	1	1.18		7.12	5.67
19850687	T	T		T	T	0	0	T	T	0	0	C	C	0	0	C	C	2	2.24	A	A	0	0	G	G	2	2.28	G	T	1	1.23	A	A	2	2.9	G	G	2	2.36		11.01	8.11
19860744	C	T		T	T	0	0	C	T	1	1.12	C	T	1	1.12	T	T	0	0	C	C	2	2.22	G	G	2	2.28	T	T	0	0	C	A	1	1.45	G	G	2	2.36		10.55	9.1
19870858	T	T		C	T	1	1.17	T	T	0	0	T	T	2	2.24	C	C	2	2.24	A	C	1	1.11	A	A	0	0	T	T	0	0	A	A	2	2.9	G	G	2	2.36		12.02	9.12
N073	T	T		C	T	1	1.17	T	T	0	0	T	T	2	2.24	T	C	1	1.12	A	C	1	1.11	A	G	1	1.14	T	T	0	0	C	A	1	1.45	G	G	2	2.36		10.59	9.14
19830486	C	T		C	T	1	1.17	T	T	0	0	T	T	2	2.24	T	C	1	1.12	C	C	2	2.22	A	G	1	1.14	G	T	1	1.23	C	A	1	1.45	G	G	2	2.36		12.93	11.48
19860755	C	C		C	T	1	1.17	C	C	2	2.24	T	T	2	2.24	T	C	1	1.12	C	C	2	2.22	G	G	2	2.28	T	T	0	0	C	A	1	1.45	T	G	1	1.18		13.9	12.45
19920014	C	T		C	T	1	1.17	T	T	0	0	C	T	1	1.12	C	C	2	2.24	C	C	2	2.22	A	G	1	1.14	T	T	0	0	A	A	2	2.9	T	G	1	1.18		11.97	9.07
19970020	T	T		C	C	2	2.34	C	T	1	1.12	C	C	0	0	T	C	1	1.12	A	C	1	1.11	G	G	2	2.28	G	T	1	1.23	C	C	0	0	G	G	2	2.36		11.56	11.56
20000027	C	T		T	T	0	0	C	T	1	1.12	T	T	2	2.24	T	T	0	0	A	C	1	1.11	A	G	1	1.14	T	T	0	0	A	A	2	2.9	T	G	1	1.18		9.69	6.79
N025	C	T		T	T	0	0	C	T	1	1.12	T	T	2	2.24	T	C	1	1.12	C	C	2	2.22	A	A	0	0	T	T	0	0	A	A	2	2.9	G	G	2	2.36		11.96	9.06
N057	T	T		C	T	1	1.17	C	T	1	1.12	C	T	1	1.12	T	T	0	0	C	C	2	2.22	G	G	2	2.28	T	T	0	0	C	A	1	1.45	G	G	2	2.36		11.72	10.27
N061	T	T		C	T	1	1.17	C	T	1	1.12	C	T	1	1.12	C	C	2	2.24	A	C	1	1.11	G	G	2	2.28	T	T	0	0	C	A	1	1.45	T	G	1	1.18		11.67	10.22
N044	C	T		T	T	0	0	T	T	0	0	T	T	2	2.24	T	T	0	0	A	C	1	1.11	A	A	0	0	T	T	0	0	A	A	2	2.9	G	G	2	2.36		8.61	5.71
N067	C	C		T	T	0	0	T	T	0	0	C	T	1	1.12	T	T	0	0	A	C	1	1.11	G	G	2	2.28	T	T	0	0	C	C	0	0	T	G	1	1.18		5.69	5.69
100_47	T	T		C	T	1	1.17	T	T	0	0	T	T	2	2.24	C	C	2	2.24	A	C	1	1.11	G	G	2	2.28	T	T	0	0	C	A	1	1.45	T	G	1	1.18		11.67	10.22
98_74	T	T		C	C	2	2.34	T	T	0	0	C	T	1	1.12	T	C	1	1.12	A	A	0	0	G	G	2	2.28	G	T	1	1.23	A	A	2	2.9	T	G	1	1.18		12.17	9.27
S99_068	T	T		C	T	1	1.17	T	T	0	0	T	T	2	2.24	C	C	2	2.24	A	C	1	1.11	G	G	2	2.28	T	T	0	0	C	A	1	1.45	G	G	2	2.36		12.85	11.4
19970011	C	C		T	T	0	0	C	C	2	2.24	T	T	2	2.24	C	C	2	2.24	A	C	1	1.11	A	G	1	1.14	T	T	0	0	A	A	2	2.9	T	G	1	1.18		13.05	10.15
20020003	C	T		T	T	0	0	C	T	1	1.12	C	T	1	1.12	T	C	1	1.12	C	C	2	2.22	A	G	1	1.14	T	T	0	0	C	A	1	1.45	T	G	1	1.18		9.35	7.9
19850665	C	T		T	T	0	0	T	T	0	0	T	T	2	2.24	C	C	2	2.24	A	C	1	1.11	A	G	1	1.14	T	T	0	0	C	C	0	0	T	G	1	1.18		7.91	7.91
S95_216	T	T		T	T	0	0	T	T	0	0	C	T	1	1.12	C	C	2	2.24	C	C	2	2.22	A	G	1	1.14	T	T	0	0	C	C	0	0	T	G	1	1.18		7.9	7.9
19850694	T	T		T	T	0	0	C	T	1	1.12	T	T	2	2.24	T	C	1	1.12	A	A	0	0	A	G	1	1.14	T	T	0	0	A	A	2	2.9	T	G	1	1.18		9.7	6.8
S98_001	C	T		C	T	1	1.17	T	T	0	0	T	T	2	2.24	C	C	2	2.24	C	C	2	2.22	A	G	1	1.14	T	T	0	0	C	C	0	0	T	G	1	1.18		10.19	10.19
19870840	T	T		C	T	1	1.17	T	T	0	0	C	T	1	1.12	T	C	1	1.12	C	C	2	2.22	G	G	2	2.28	T	T	0	0	C	A	1	1.45	T	T	0	0		9.36	7.91
S98_205	C	T		C	T	1	1.17	T	T	0	0	C	T	1	1.12	T	C	1	1.12	C	C	2	2.22	A	G	1	1.14	T	T	0	0	C	A	1	1.45	T	G	1	1.18		9.4	7.95
19870845	C	T		T	T	0	0	C	T	1	1.12	T	T	2	2.24	C	C	2	2.24	A	C	1	1.11	A	G	1	1.14	G	T	1	1.23	C	A	1	1.45	G	G	2	2.36		12.89	11.44
S00_108	C	T		T	T	0	0	C	T	1	1.12	C	T	1	1.12	C	C	2	2.24	A	C	1	1.11	A	G	1	1.14	G	T	1	1.23	C	C	0	0	G	G	2	2.36		10.32	10.32
19880887	C	T		T	T	0	0	C	T	1	1.12	C	T	1	1.12	C	C	2	2.24	C	C	2	2.22	A	G	1	1.14	T	T	0	0	C	C	0	0	G	G	2	2.36		10.2	10.2
19840619	T	T		C	T	1	1.17	T	T	0	0	T	T	2	2.24	C	C	2	2.24	A	C	1	1.11	G	G	2	2.28	G	T	1	1.23	C	A	1	1.45	T	G	1	1.18		12.9	11.45
19890969	C	C		T	T	0	0	T	T	0	0	C	T	1	1.12	C	C	2	2.24	A	A	0	0	G	G	2	2.28	G	T	1	1.23	C	A	1	1.45	G	G	2	2.36		10.68	9.23
1258	C	C		T	T	0	0	T	T	0	0	T	T	2	2.24	T	C	1	1.12	A	C	1	1.11	A	G	1	1.14	T	T	0	0	A	A	2	2.9	G	G	2	2.36		10.87	7.97
184	C	T		T	T	0	0	T	T	0	0	T	T	2	2.24	C	C	2	2.24	C	C	2	2.22	G	G	2	2.28	G	T	1	1.23	C	A	1	1.45	G	G	2	2.36		14.02	12.57
19870784	C	T		T	T	0	0	T	T	0	0	T	T	2	2.24	T	C	1	1.12	A	A	0	0	A	G	1	1.14	T	T	0	0	A	A	2	2.9	G	G	2	2.36		9.76	6.86
N069	C	T		C	T	1	1.17	C	T	1	1.12	T	T	2	2.24	T	C	1	1.12	A	C	1	1.11	A	G	1	1.14	T	T	0	0	C	A	1	1.45	G	G	2	2.36		11.71	10.26
N074	T	T		T	T	0	0	T	T	0	0	T	T	2	2.24	C	C	2	2.24	A	C	1	1.11	A	G	1	1.14	T	T	0	0	C	A	1	1.45	G	G	2	2.36		10.54	9.09
C1646	T	T		T	T	0	0	C	T	1	1.12	T	T	2	2.24	T	C	1	1.12	A	C	1	1.11	A	G	1	1.14	T	T	0	0	C	A	1	1.45	G	G	2	2.36		10.54	9.09
A182_90	T	T		T	T	0	0	T	T	0	0	T	T	2	2.24	C	C	2	2.24	A	A	0	0	A	G	1	1.14	T	T	0	0	C	A	1	1.45	G	G	2	2.36		9.43	7.98
5005	C	T		C	T	1	1.17	C	T	1	1.12	C	T	1	1.12	T	T	0	0	A	C	1	1.11	G	G	2	2.28	T	T	0	0	C	A	1	1.45	T	G	1	1.18		9.43	7.98
1623	C	T		C	T	1	1.17	T	T	0	0	T	T	2	2.24	T	C	1	1.12	C	C	2	2.22	G	G	2	2.28	G	T	1	1.23	C	A	1	1.45	T	G	1	1.18		12.89	11.44
4659	C	T		C	T	1	1.17	C	C	2	2.24	T	T	2	2.24	T	C	1	1.12	C	C	2	2.22	G	G	2	2.28	T	T	0	0	C	A	1	1.45	T	G	1	1.18		13.9	12.45
M3572M	T	T		T	T	0	0	C	T	1	1.12	T	T	2	2.24	T	C	1	1.12	A	A	0	0	G	G	2	2.28	T	T	0	0	A	A	2	2.9	T	G	1	1.18		10.84	7.94
4870	T	T		T	T	0	0	T	T	0	0	T	T	2	2.24	T	C	1	1.12	C	C	2	2.22	A	G	1	1.14	T	T	0	0	C	A	1	1.45	G	G	2	2.36		10.53	9.08
19930147	C	T		C	T	1	1.17	T	T	0	0	T	T	2	2.24	T	C	1	1.12	A	C	1	1.11	A	A	0	0	T	T	0	0	C	A	1	1.45	T	G	1	1.18		8.27	6.82
19980027	C	T		T	T	0	0	T	T	0	0	T	T	2	2.24	T	C	1	1.12	A	A	0	0	A	G	1	1.14	G	T	1	1.23	C	C	0	0	G	G	2	2.36		8.09	8.09
19980112	C	T		T	T	0	0	C	C	2	2.24	T	T	2	2.24	T	T	0	0	C	C	2	2.22	G	G	2	2.28	T	T	0	0	A	A	2	2.9	G	G	2	2.36		14.24	11.34
19990037	T	T		T	T	0	0	T	T	0	0	T	T	2	2.24	T	C	1	1.12	C	C	2	2.22	A	G	1	1.14	T	T	0	0	C	A	1	1.45	G	G	2	2.36		10.53	9.08
20020018	C	T		C	T	1	1.17	C	C	2	2.24	T	T	2	2.24	C	C	2	2.24	A	A	0	0	A	G	1	1.14	T	T	0	0	A	A	2	2.9	G	G	2	2.36		14.29	11.39
N016	C	T		T	T	0	0	C	T	1	1.12	C	T	1	1.12	C	C	2	2.24	A	C	1	1.11	G	G	2	2.28	T	T	0	0	C	A	1	1.45	G	G	2	2.36		11.68	10.23
19900278	T	T		T	T	0	0	T	T	0	0	C	T	1	1.12	C	C	2	2.24	C	C	2	2.22	A	G	1	1.14	T	T	0	0	C	A	1	1.45	G	G	2	2.36		10.53	9.08
N005	C	C		T	T	0	0	C	T	1	1.12	T	T	2	2.24	T	C	1	1.12	A	A	0	0	A	G	1	1.14	T	T	0	0	C	A	1	1.45	G	G	2	2.36		9.43	7.98
19910327	C	C		C	C	2	2.34	C	T	1	1.12	T	T	2	2.24	T	T	0	0	A	A	0	0	A	A	0	0	T	T	0	0	C	A	1	1.45	T	G	1	1.18		8.33	6.88
19920197	C	T		C	T	1	1.17	T	T	0	0	T	T	2	2.24	C	C	2	2.24	C	C	2	2.22	A	G	1	1.14	T	T	0	0	A	A	2	2.9	T	G	1	1.18		13.09	10.19
N023	C	C		C	T	1	1.17	T	T	0	0	T	T	2	2.24	T	C	1	1.12	A	A	0	0	A	G	1	1.14	T	T	0	0	A	A	2	2.9	T	G	1	1.18		9.75	6.85
19980091	C	C		T	T	0	0	C	T	1	1.12	C	T	1	1.12	T	C	1	1.12	A	C	1	1.11	G	G	2	2.28	T	T	0	0	C	C	0	0	G	G	2	2.36		9.11	9.11
20000107	T	T		T	T	0	0	T	T	0	0	C	T	1	1.12	C	C	2	2.24	A	C	1	1.11	G	G	2	2.28	T	T	0	0	C	A	1	1.45	T	G	1	1.18		9.38	7.93
N027	T	T		C	T	1	1.17	T	T	0	0	T	T	2	2.24	C	C	2	2.24	A	C	1	1.11	A	G	1	1.14	T	T	0	0	C	C	0	0	T	T	0	0		7.9	7.9
100_05	C	T		T	T	0	0	T	T	0	0	T	T	2	2.24	T	T	0	0	A	C	1	1.11	A	A	0	0	T	T	0	0	C	A	1	1.45	G	G	2	2.36		7.16	5.71
N028	C	T		C	T	1	1.17	C	C	2	2.24	T	T	2	2.24	T	C	1	1.12	A	A	0	0	A	G	1	1.14	T	T	0	0	A	A	2	2.9	G	G	2	2.36		13.17	10.27

## Sheet: Sheet2
CR1			BIN1				CD2AP				EPHA1				CLU				MS4A4A, MS4A6E				PICALM				ABCA7				APOE				CD33
rs2274566	rs2274566		rs744373	rs744373			rs9296559	rs9296559			rs11767557	rs11767557			rs11136000	rs11136000			rs610932	rs610932			rs3851179	rs3851179			rs3764650	rs3764650			rs405509	rs405509			rs3865444	rs3865444
