# Supplementary material for: Evidence that PICALM affects age at onset of Alzheimer's dementia in Down syndrome
Source: Neurobiol Aging. 2013 Oct;34(10):2441.e1–5. doi: 10.1016/j.neurobiolaging.2013.03.018 (PMC3898582; doi:10.1016/j.neurobiolaging.2013.03.018)
Supplement: Table S3 — Results for APOE, CLU, PICALM, BIN1, CR1, ABCA7, CD2AP, EPHA1, CD33 and MS4. [file mmc4.xlsx]

## Sheet: Sheet1
Down's OmniExpress						AAO, 67 cases
CHR	BP	SNP	GENE	Minor	Maj	BETA	P
1	207784968	rs3818361	CR1	T	C	-0.8018	0.6718
2	127826533	rs1060743	BIN1	C	T	-1.37	0.4028
2	127841769	rs10200967	BIN1	C	T	2.351	0.09797
2	127873035	rs4663098	BIN1	T	C	1.598	0.2757
2	127889637	rs7561528	BIN1	A	G	-2.049	0.2043
2	127889932	rs6710467	BIN1	A	G	0.9241	0.6573
2	127894615	rs744373	BIN1	C	T	-2.689	0.09107
6	47379843	rs9369686	CD2AP	T	C	-2.363	0.2074
6	47397746	rs2184397	CD2AP	A	G	-1.799	0.1779
6	47414282	rs7775178	CD2AP	G	A	-2.061	0.1107
6	47445017	rs1004173	CD2AP	T	C	-2.633	0.07721
6	47452270	rs9296559	CD2AP	C	T	-2.633	0.07721
6	47598125	rs9395288	CD2AP	T	C	-1.542	0.339
6	47627027	rs4711895	CD2AP	G	A	-1.129	0.4691
7	143101984	rs4726618	EPHA1	T	C	0.4574	0.7693
7	143107588	rs12703526	EPHA1	G	T	0.05916	0.9662
7	143109139	rs11767557	EPHA1	C	T	0.1788	0.9181
7	143110762	rs11771145	EPHA1	A	G	-0.06092	0.9666
8	27464519	rs11136000	CLU	T	C	-1.74	0.2371
8	27466315	rs1532278	CLU	T	C	-1.74	0.2371
11	59837097	rs528823	MS4A3	T	C	-0.3075	0.8632
11	59852078	rs558788	MS4A2	G	T	-0.3075	0.8632
11	59859576	rs2847666	MS4A2	G	A	-1.58	0.2468
11	59924959	rs920573	MS4A6A	A	G	-1.052	0.4435
11	59936979	rs667897	MS4A6A	G	A	-0.7781	0.5564
11	59939307	rs610932	MS4A6A	A	C	-1.017	0.4424
11	59945745	rs12453	MS4A6A	C	T	-0.9817	0.4794
11	59975078	rs7929589	MS4A4E	T	C	-0.9817	0.4794
11	60005268	rs611267	MS4A4A	T	C	-1.533	0.2482
11	60021948	rs1582763	MS4A4A	T	C	-0.0924	0.9482
11	60025565	rs6591559	MS4A4A	A	G	-1.292	0.3466
11	60028940	rs1530914	MS4A4A	G	A	-1.292	0.3466
11	60034429	rs4938933	MS4A4A	C	T	-1.292	0.3466
11	60055651	rs10897024	MS4A4A	A	C	0.3813	0.7766
11	60076693	rs11824734	MS4A4A	A	G	1.101	0.4879
11	85740409	rs609903	PICALM	A	G	-0.132	0.9335
11	85760028	rs694011	PICALM	T	C	-0.132	0.9335
11	85800279	rs561655	PICALM	G	A	1.259	0.4169
11	85815030	rs1237999	PICALM	G	A	1.827	0.2384
11	85820077	rs543293	PICALM	A	G	2.965	0.07626
11	85850243	rs3844143	PICALM	A	G	2.349	0.06585
11	85854176	rs2888903	PICALM	G	T	3.307	0.01139
11	85858538	rs7941541	PICALM	G	A	3.917	0.01569
11	85858887	rs10751134	PICALM	G	A	2.783	0.03962
11	85868640	rs3851179	PICALM	A	G	1.7	0.2775
19	1046520	rs3764650	ABCA7	G	T	0.727	0.7928
19	45395266	rs157580	TOMM40	G	A	-0.533	0.715
19	45395619	rs2075650	TOMM40	G	A	-3.396	0.03647
19	45396219	rs157582	TOMM40	A	G	-2.676	0.06591
19	45401666	rs8106922	TOMM40	G	A	3.323	0.03059
19	45404691	rs405697	TOMM40	T	C	-0.1745	0.9126
19	45408836	rs405509	APOE	C	A	3.58	0.01368
19	45414451	rs439401	APOE	T	C	-1.448	0.2722
19	51714065	rs3852865	CD33	T	C	-0.9371	0.5239
19	51718837	rs273634	CD33	A	G	1.299	0.3635
19	51724112	rs273638	CD33	G	A	1.299	0.3635
19	51727962	rs3865444	CD33	T	G	-3.677	0.02683
