# Supplementary material for: Evidence that PICALM affects age at onset of Alzheimer's dementia in Down syndrome
Source: Neurobiol Aging. 2013 Oct;34(10):2441.e1–5. doi: 10.1016/j.neurobiolaging.2013.03.018 (PMC3898582; doi:10.1016/j.neurobiolaging.2013.03.018)
Supplement: Table S4 — Risk analysis comparison of AAO between upper and lower quintiles. [file mmc5.xlsx]

## Sheet: load and qunitile
case ID	Gender_M*	PATH^	AGE	Age of Onset	Composite SNP score	Score without APOE		Qunitle including APOE		Qunitile without APOE
								lowest quintile	highest quintile	lowest	highest
N067	0	0	54	54	5.69	5.69		54		54
S94_146	1	1	64	59	7.12	5.67		59		59
100_05	0	1	64	59	7.16	5.71		59		59
S95_216	1	1	65	60	7.9	7.9		60		60
N027	1	0	58	54	7.9	7.9		54		54
19850665	0	1	54	49	7.91	7.91		49
19980027	1	1	67	62	8.09	8.09		62
19930147	0	1	59	54	8.27	6.82		54		54
19910327	0	1	48	43	8.33	6.88		43		43
N044	0	0	51	49	8.61	5.71		49		49
S89_010	0	1	68	63	9.07	9.07		63
19980091	0	1	46	41	9.11	9.11		41
N087	0	0	44	44	9.29	7.84		44		44
20020003	1	1	55	50	9.35	7.9		50		50
19870840	1	1	43	38	9.36	7.91
20000107	1	1	61	56	9.38	7.93
S98_205	1	1	58	53	9.4	7.95
5005	0	1	39	34	9.43	7.98
A182_90	1	1	65	60	9.43	7.98
N005	1	0	44	34	9.43	7.98
N017	1	0	52	52	9.44	7.99
20000027	0	1	56	51	9.69	6.79				51
19850694	1	1	52	47	9.7	6.8				47
N023	0	0	59	52	9.75	6.85				52
19870784	0	1	59	54	9.76	6.86				54
S98_001	0	1	61	56	10.19	10.19
19880887	1	1	67	62	10.2	10.2
S00_108	0	1	70	65	10.32	10.32					65
4870	0	1	51	46	10.53	9.08
19900278	0	1	45	40	10.53	9.08
19990037	0	1	60	55	10.53	9.08
C1646	1	1	65	60	10.54	9.09
N074	1	0	58	54	10.54	9.09
19860744	1	1	62	57	10.55	9.1
N073	0	0	63	62	10.59	9.14
19890969	0	1	60	55	10.68	9.23
M3572M	1	1	51	46	10.84	7.94
N080	0	0	56	52	10.84	7.94
1258	0	1	44	39	10.87	7.97
S93_048	0	1	67	62	10.87	7.97
19850687	1	1	57	52	11.01	8.11
19970020	1	1	51	46	11.56	11.56					46
100_47	1	1	53	48	11.67	10.22
N061	1	0	55	54	11.67	10.22
N016	1	0	54	53	11.68	10.23
N069	1	0	62	61	11.71	10.26
N057	1	0	59	60	11.72	10.27
N025	0	0	52	52	11.96	9.06
19920014	1	1	48	43	11.97	9.07
19870858	1	1	57	52	12.02	9.12
N086	1	0	60	56	12.05	9.15
98_74	0	1	43	38	12.17	9.27
S99_068	0	1	64	59	12.85	11.4					59
1623	1	1	56	51	12.89	11.44			51		51
19870845	1	1	47	42	12.89	11.44			42		42
19840619	1	1	59	54	12.9	11.45			54		54
19830486	1	1	52	47	12.93	11.48			47		47
19970011	1	1	53	48	13.05	10.15			48
19920197	1	1	52	47	13.09	10.19			47
N028	1	0	55	47	13.17	10.27			47
4639	1	1	45	40	13.18	10.28			40		40
4659	0	1	46	41	13.9	12.45			41		41
19860755	1	1	48	43	13.9	12.45			43		43
184	0	1	66	62	14.02	12.57			62		62
19980112	0	1	60	55	14.24	11.34			55		55
20020018	0	1	56	55	14.29	11.39			55		55
4530	0	1	47	42	14.36	11.46			42		42
^Pathological case =1							SUM	741	674	730	702
* male=1, female =0							Mean	52.9286	48.1429	52.1429	50.1429
							SD	6.92268	6.27759	5.08298	8.01656
