# Supplementary material for: Evidence that PICALM affects age at onset of Alzheimer's dementia in Down syndrome
Source: Neurobiol Aging. 2013 Oct;34(10):2441.e1–5. doi: 10.1016/j.neurobiolaging.2013.03.018 (PMC3898582; doi:10.1016/j.neurobiolaging.2013.03.018)
Supplement: Data S1_2 — PLINK data. [file mmc7.zip › nba_8417_mmc8.bim]

0	rs3886225	0	0	G	T
0	rs4287793	0	0	A	C
0	rs1851946	0	0	T	C
0	rs6596790	0	0	C	T
0	rs11488181	0	0	T	C
0	rs12597978	0	0	T	C
0	rs2036288	0	0	T	C
0	rs4286363	0	0	T	C
0	rs10413538	0	0	T	C
0	rs12366169	0	0	C	T
0	rs13177515	0	0	T	G
0	rs16981669	0	0	G	A
0	rs252266	0	0	A	G
0	rs2530606	0	0	A	G
0	rs2822070	0	0	T	C
0	rs35936082	0	0	T	G
0	rs3876302	0	0	A	G
0	rs848673	0	0	A	G
0	rs909274	0	0	A	G
0	rs9267222	0	0	T	C
0	rs1329145	0	0	G	A
0	rs1717942	0	0	G	A
0	rs2001244	0	0	T	C
0	rs2461153	0	0	G	T
0	rs2701297	0	0	C	T
0	rs2855945	0	0	A	G
0	rs2984684	0	0	A	C
0	rs35993731	0	0	C	T
0	rs6576754	0	0	G	A
0	rs714215	0	0	T	C
0	rs35429716	0	0	T	C
0	rs11605202	0	0	G	A
0	rs12489113	0	0	C	T
0	rs16985575	0	0	C	T
0	rs2678594	0	0	T	C
0	rs35144699	0	0	T	A
0	rs35769768	0	0	C	T
0	rs564166	0	0	T	C
0	rs6958474	0	0	A	G
0	rs7057904	0	0	T	G
0	rs898547	0	0	A	G
0	rs918442	0	0	C	A
0	rs9264536	0	0	G	A
0	rs11683774	0	0	T	C
0	rs11786011	0	0	A	G
0	rs2380567	0	0	T	C
0	rs35862547	0	0	A	G
0	rs5996821	0	0	G	T
0	rs9617264	0	0	G	A
0	rs10015934	0	0	T	C
0	rs10200219	0	0	A	G
0	rs1040254	0	0	T	C
0	rs11147217	0	0	T	C
0	rs11147226	0	0	A	G
0	rs11527308	0	0	C	A
0	rs11540898	0	0	G	A
0	rs11611755	0	0	T	C
0	rs11624909	0	0	G	A
0	rs11716006	0	0	A	C
0	rs11760174	0	0	C	T
0	rs11820113	0	0	T	C
0	rs12183238	0	0	C	T
0	rs12330067	0	0	C	A
0	rs12422489	0	0	A	G
0	rs12455761	0	0	G	A
0	rs12492057	0	0	T	C
0	rs1448203	0	0	A	G
0	rs1519514	0	0	T	C
0	rs17107531	0	0	C	A
0	rs17129789	0	0	C	T
0	rs1747465	0	0	G	A
0	rs2202272	0	0	G	A
0	rs2203551	0	0	G	A
0	rs2258197	0	0	A	G
0	rs2282199	0	0	A	G
0	rs2385501	0	0	G	A
0	rs2388213	0	0	G	A
0	rs2394498	0	0	A	G
0	rs2395246	0	0	C	T
0	rs2413143	0	0	T	C
0	rs2477669	0	0	C	T
0	rs2524103	0	0	G	A
0	rs28759365	0	0	C	T
0	rs34090432	0	0	C	A
0	rs34383812	0	0	T	C
0	rs34811357	0	0	T	C
0	rs35363066	0	0	C	T
0	rs35645762	0	0	G	A
0	rs3826916	0	0	G	T
0	rs3848222	0	0	C	A
0	rs399609	0	0	A	G
0	rs4350301	0	0	G	A
0	rs4971979	0	0	A	C
0	rs4985429	0	0	A	G
0	rs536575	0	0	C	T
0	rs5742577	0	0	C	T
0	rs5748567	0	0	A	G
0	rs5748632	0	0	T	C
0	rs5752044	0	0	T	C
0	rs5941166	0	0	C	A
0	rs6596815	0	0	C	A
0	rs6710843	0	0	C	T
0	rs704518	0	0	A	C
0	rs7774353	0	0	T	C
0	rs8114746	0	0	A	C
0	rs8186548	0	0	T	G
0	rs9421903	0	0	G	A
0	rs9692809	0	0	T	C
0	rs9761692	0	0	G	A
0	rs9896532	0	0	T	G
0	rs1124119	0	0	C	T
0	rs1530452	0	0	C	T
0	rs16981650	0	0	G	A
0	rs17153151	0	0	A	G
0	rs17499655	0	0	T	C
0	rs2190742	0	0	T	C
0	rs2557668	0	0	G	A
0	rs2578775	0	0	G	A
0	rs28972384	0	0	G	A
0	rs34044204	0	0	A	G
0	rs35128588	0	0	A	G
0	rs35206266	0	0	T	C
0	rs4763323	0	0	A	G
0	rs6716259	0	0	T	G
0	rs7405659	0	0	T	C
0	rs743068	0	0	T	G
0	rs8066263	0	0	G	A
0	rs9268035	0	0	G	A
0	rs35005296	0	0	C	G
0	rs12533751	0	0	C	A
0	rs2004892	0	0	G	T
0	rs2269332	0	0	C	T
0	rs2461180	0	0	G	T
0	rs2493182	0	0	T	G
0	rs6464504	0	0	G	A
0	rs722343	0	0	G	T
0	rs10005853	0	0	T	G
0	rs1042882	0	0	G	A
0	rs1062731	0	0	A	G
0	rs1078311	0	0	A	G
0	rs1079841	0	0	A	G
0	rs11090516	0	0	T	C
0	rs11612046	0	0	C	T
0	rs12113035	0	0	G	A
0	rs12209455	0	0	G	A
0	rs12939215	0	0	C	A
0	rs13307167	0	0	T	C
0	rs140281	0	0	C	A
0	rs1446931	0	0	T	C
0	rs1535053	0	0	C	T
0	rs1610415	0	0	A	G
0	rs1707612	0	0	A	G
0	rs17708955	0	0	T	G
0	rs1807948	0	0	C	T
0	rs1877558	0	0	A	G
0	rs1986818	0	0	G	T
0	rs2026726	0	0	A	G
0	rs2037396	0	0	C	T
0	rs2040350	0	0	A	C
0	rs2092585	0	0	C	T
0	rs2272367	0	0	A	G
0	rs2316495	0	0	T	C
0	rs2436680	0	0	A	G
0	rs2477661	0	0	A	C
0	rs2533952	0	0	C	T
0	rs2662733	0	0	T	G
0	rs2690904	0	0	T	C
0	rs2734179	0	0	C	T
0	rs2858016	0	0	T	C
0	rs28970815	0	0	G	T
0	rs337268	0	0	G	A
0	rs35679774	0	0	G	A
0	rs36054402	0	0	C	T
0	rs361342	0	0	T	C
0	rs361474	0	0	C	T
0	rs3903000	0	0	G	A
0	rs4697879	0	0	A	G
0	rs470034	0	0	T	C
0	rs4820778	0	0	C	T
0	rs4842084	0	0	G	A
0	rs4935561	0	0	A	G
0	rs562790	0	0	G	A
0	rs5748614	0	0	A	C
0	rs5748622	0	0	G	T
0	rs5752647	0	0	C	T
0	rs5760800	0	0	G	A
0	rs602875	0	0	G	A
0	rs7025716	0	0	T	C
0	rs7290901	0	0	A	G
0	rs7300570	0	0	A	C
0	rs7306551	0	0	G	A
0	rs743622	0	0	A	C
0	rs7503902	0	0	G	A
0	rs759235	0	0	G	A
0	rs7984879	0	0	G	T
0	rs8140156	0	0	A	G
0	rs882456	0	0	G	A
0	rs9605146	0	0	A	G
0	rs9606442	0	0	A	G
0	rs9897769	0	0	G	A
0	rs1004236	0	0	A	G
0	rs10059646	0	0	T	C
0	rs10155688	0	0	A	G
0	rs1017484	0	0	G	A
0	rs10221474	0	0	C	T
0	rs10250922	0	0	G	A
0	rs10260309	0	0	C	T
0	rs1045074	0	0	A	G
0	rs10502267	0	0	A	G
0	rs1073731	0	0	T	C
0	rs10794411	0	0	A	G
0	rs10807836	0	0	C	T
0	rs10836370	0	0	C	T
0	rs10881601	0	0	A	G
0	rs10908023	0	0	C	T
0	rs10947317	0	0	T	C
0	rs11103281	0	0	T	C
0	rs11127124	0	0	G	A
0	rs1113706	0	0	T	C
0	rs11147179	0	0	A	C
0	rs11159741	0	0	T	C
0	rs11242360	0	0	T	C
0	rs1126172	0	0	A	G
0	rs11535222	0	0	G	A
0	rs11586948	0	0	A	G
0	rs11612324	0	0	C	T
0	rs11677071	0	0	T	C
0	rs11695997	0	0	A	G
0	rs11706032	0	0	G	T
0	rs11781564	0	0	T	C
0	rs1182900	0	0	C	T
0	rs11832440	0	0	C	T
0	rs11834148	0	0	T	C
0	rs1184	0	0	A	G
0	rs11863419	0	0	T	C
0	rs11864325	0	0	G	A
0	rs11980401	0	0	A	G
0	rs12021770	0	0	T	C
0	rs12051829	0	0	C	T
0	rs12170011	0	0	T	G
0	rs12191783	0	0	A	G
0	rs12192106	0	0	A	G
0	rs12224499	0	0	A	C
0	rs12282526	0	0	A	G
0	rs12306863	0	0	C	A
0	rs12528892	0	0	T	C
0	rs12534123	0	0	C	A
0	rs12660307	0	0	C	T
0	rs12660719	0	0	G	A
0	rs12667623	0	0	A	G
0	rs1278610	0	0	C	T
0	rs12922484	0	0	C	T
0	rs1296265	0	0	A	G
0	rs12984030	0	0	C	T
0	rs13054858	0	0	A	C
0	rs13056641	0	0	A	G
0	rs130743	0	0	A	G
0	rs13078919	0	0	G	A
0	rs13207945	0	0	T	C
0	rs13213346	0	0	G	A
0	rs13233002	0	0	A	G
0	rs13392566	0	0	G	A
0	rs13436152	0	0	G	A
0	rs140294	0	0	T	G
0	rs1502962	0	0	A	G
0	rs1535051	0	0	A	C
0	rs1554357	0	0	T	C
0	rs155774	0	0	C	G
0	rs1609516	0	0	T	C
0	rs1628023	0	0	A	C
0	rs163639	0	0	A	C
0	rs1639106	0	0	A	G
0	rs16622	0	0	G	A
0	rs1685119	0	0	G	A
0	rs16871473	0	0	C	T
0	rs16929299	0	0	T	C
0	rs17014835	0	0	T	C
0	rs1708860	0	0	T	G
0	rs17090578	0	0	T	C
0	rs17127621	0	0	G	T
0	rs17133610	0	0	T	C
0	rs1715	0	0	C	T
0	rs17152154	0	0	A	G
0	rs17246	0	0	C	T
0	rs17257	0	0	A	G
0	rs17282	0	0	A	G
0	rs17312042	0	0	G	A
0	rs175007	0	0	C	A
0	rs1751274	0	0	T	C
0	rs17549313	0	0	T	G
0	rs17611438	0	0	A	C
0	rs17629834	0	0	A	C
0	rs17710244	0	0	T	C
0	rs1774963	0	0	C	T
0	rs17767132	0	0	G	A
0	rs17785923	0	0	G	A
0	rs1797605	0	0	C	T
0	rs1815798	0	0	T	G
0	rs1826532	0	0	A	C
0	rs1883472	0	0	T	C
0	rs1973344	0	0	T	C
0	rs1975979	0	0	A	C
0	rs1983217	0	0	C	T
0	rs1985740	0	0	A	G
0	rs1994004	0	0	T	C
0	rs1997739	0	0	C	T
0	rs2017152	0	0	T	G
0	rs2018841	0	0	T	C
0	rs2021071	0	0	C	T
0	rs2028240	0	0	A	C
0	rs2029105	0	0	C	A
0	rs2034048	0	0	T	C
0	rs2062408	0	0	C	T
0	rs2063300	0	0	T	G
0	rs2066835	0	0	G	T
0	rs20818	0	0	G	A
0	rs2088685	0	0	T	G
0	rs2126316	0	0	C	T
0	rs2157339	0	0	T	A
0	rs2192400	0	0	A	C
0	rs2198174	0	0	A	G
0	rs2213198	0	0	T	C
0	rs2240594	0	0	C	T
0	rs2241015	0	0	T	C
0	rs2258142	0	0	T	C
0	rs2258598	0	0	A	G
0	rs2259444	0	0	A	G
0	rs2281349	0	0	C	T
0	rs2281351	0	0	A	G
0	rs2291714	0	0	T	C
0	rs2291715	0	0	T	C
0	rs2297025	0	0	G	A
0	rs2338696	0	0	T	C
0	rs2339752	0	0	A	G
0	rs234607	0	0	G	A
0	rs2351422	0	0	A	G
0	rs2375763	0	0	C	T
0	rs2405496	0	0	G	T
0	rs2413140	0	0	C	T
0	rs244499	0	0	G	A
0	rs2454721	0	0	A	C
0	rs2456554	0	0	T	C
0	rs2461164	0	0	T	C
0	rs247465	0	0	A	G
0	rs2477641	0	0	C	T
0	rs2477648	0	0	A	G
0	rs2492669	0	0	A	G
0	rs2517922	0	0	G	T
0	rs2520748	0	0	A	G
0	rs2522623	0	0	G	A
0	rs2524466	0	0	T	G
0	rs2524713	0	0	A	C
0	rs2529985	0	0	A	G
0	rs2533660	0	0	T	C
0	rs2557550	0	0	G	A
0	rs2563143	0	0	C	A
0	rs2563717	0	0	T	A
0	rs256925	0	0	A	G
0	rs2573859	0	0	T	C
0	rs2734151	0	0	T	C
0	rs2740982	0	0	T	C
0	rs2740985	0	0	T	C
0	rs2740987	0	0	A	G
0	rs2740991	0	0	A	G
0	rs2740993	0	0	A	G
0	rs2760985	0	0	A	G
0	rs2771729	0	0	G	A
0	rs28442891	0	0	G	T
0	rs2845377	0	0	T	C
0	rs2854534	0	0	G	A
0	rs2855949	0	0	G	A
0	rs2855950	0	0	A	G
0	rs2855954	0	0	C	T
0	rs2855983	0	0	A	G
0	rs28580083	0	0	G	A
0	rs28709788	0	0	G	A
0	rs28710449	0	0	T	C
0	rs28717691	0	0	G	A
0	rs2871771	0	0	C	T
0	rs28760082	0	0	G	A
0	rs28803638	0	0	C	T
0	rs28831403	0	0	T	C
0	rs2895461	0	0	A	G
0	rs2918515	0	0	T	C
0	rs2933080	0	0	C	T
0	rs296139	0	0	T	C
0	rs2968402	0	0	T	C
0	rs2983	0	0	C	T
0	rs3102580	0	0	G	A
0	rs3126633	0	0	A	G
0	rs34013457	0	0	C	T
0	rs34064365	0	0	A	C
0	rs34112599	0	0	T	C
0	rs34123069	0	0	C	A
0	rs34325533	0	0	G	C
0	rs34472859	0	0	A	C
0	rs34482331	0	0	C	T
0	rs34499424	0	0	A	C
0	rs34537684	0	0	T	C
0	rs34673360	0	0	T	C
0	rs34856358	0	0	A	G
0	rs35038329	0	0	T	C
0	rs35065085	0	0	C	T
0	rs35144989	0	0	C	T
0	rs352729	0	0	G	A
0	rs35400694	0	0	T	C
0	rs35408159	0	0	A	C
0	rs35469213	0	0	A	G
0	rs35535823	0	0	T	C
0	rs35787596	0	0	T	C
0	rs35797492	0	0	C	A
0	rs35873010	0	0	C	T
0	rs35970878	0	0	A	G
0	rs36088866	0	0	A	G
0	rs361379	0	0	A	G
0	rs361473	0	0	T	C
0	rs361799	0	0	C	T
0	rs361973	0	0	G	A
0	rs3754055	0	0	A	G
0	rs3788477	0	0	C	A
0	rs3788479	0	0	A	G
0	rs3788484	0	0	C	T
0	rs3805728	0	0	G	A
0	rs3825108	0	0	G	A
0	rs3855349	0	0	C	T
0	rs3858895	0	0	T	C
0	rs3860706	0	0	C	T
0	rs389158	0	0	C	T
0	rs3907609	0	0	A	C
0	rs3909057	0	0	C	T
0	rs3911950	0	0	A	G
0	rs3997868	0	0	G	A
0	rs3999623	0	0	T	C
0	rs4078198	0	0	G	A
0	rs4146070	0	0	G	A
0	rs4244818	0	0	G	A
0	rs4246631	0	0	C	A
0	rs4276244	0	0	A	C
0	rs4330106	0	0	A	C
0	rs4364877	0	0	A	G
0	rs438702	0	0	G	A
0	rs4409505	0	0	T	C
0	rs4462137	0	0	A	G
0	rs4552284	0	0	T	C
0	rs4553531	0	0	A	C
0	rs4636966	0	0	T	C
0	rs4649592	0	0	T	C
0	rs470033	0	0	T	C
0	rs4748417	0	0	T	C
0	rs4758929	0	0	C	A
0	rs4819887	0	0	T	G
0	rs4821082	0	0	T	G
0	rs4842090	0	0	C	A
0	rs4892791	0	0	A	G
0	rs4929836	0	0	G	A
0	rs4935128	0	0	T	C
0	rs4968620	0	0	A	C
0	rs4968723	0	0	G	A
0	rs563625	0	0	A	G
0	rs5748617	0	0	A	G
0	rs5748623	0	0	A	C
0	rs5748633	0	0	G	A
0	rs5748636	0	0	A	G
0	rs5749486	0	0	A	G
0	rs5752043	0	0	T	C
0	rs5760804	0	0	A	G
0	rs5760813	0	0	G	T
0	rs5998566	0	0	A	G
0	rs6004408	0	0	T	C
0	rs6005641	0	0	T	C
0	rs6005654	0	0	T	G
0	rs6005657	0	0	T	C
0	rs601679	0	0	T	C
0	rs6195	0	0	G	A
0	rs6421025	0	0	T	C
0	rs6492347	0	0	C	T
0	rs6504230	0	0	T	C
0	rs6617871	0	0	C	T
0	rs682400	0	0	T	C
0	rs690956	0	0	A	G
0	rs6913464	0	0	T	C
0	rs691461	0	0	T	C
0	rs6915646	0	0	G	T
0	rs6916246	0	0	C	T
0	rs691842	0	0	T	G
0	rs6937363	0	0	T	C
0	rs6947359	0	0	A	C
0	rs6997669	0	0	G	A
0	rs7015131	0	0	A	G
0	rs7058908	0	0	T	C
0	rs710944	0	0	C	T
0	rs713696	0	0	C	T
0	rs7286373	0	0	A	G
0	rs7301286	0	0	C	T
0	rs730647	0	0	T	C
0	rs7309312	0	0	T	C
0	rs7310221	0	0	C	T
0	rs7416425	0	0	C	T
0	rs742169	0	0	G	A
0	rs7464333	0	0	T	C
0	rs7503550	0	0	G	A
0	rs7530935	0	0	C	T
0	rs7628649	0	0	T	C
0	rs770990	0	0	C	A
0	rs7789642	0	0	T	G
0	rs7819587	0	0	G	T
0	rs7961682	0	0	A	G
0	rs7977529	0	0	A	G
0	rs7979175	0	0	A	G
0	rs80073	0	0	T	G
0	rs8065316	0	0	T	C
0	rs8069177	0	0	C	T
0	rs8069746	0	0	A	G
0	rs8071835	0	0	T	G
0	rs8080666	0	0	G	A
0	rs812740	0	0	C	T
0	rs8139612	0	0	T	C
0	rs8142181	0	0	T	C
0	rs814740	0	0	A	G
0	rs8186233	0	0	G	A
0	rs8189185	0	0	C	T
0	rs827361	0	0	G	A
0	rs882455	0	0	A	G
0	rs883635	0	0	C	T
0	rs884559	0	0	C	T
0	rs905227	0	0	A	G
0	rs916363	0	0	G	A
0	rs9261375	0	0	G	A
0	rs9331694	0	0	T	C
0	rs946640	0	0	A	G
0	rs9501714	0	0	G	A
0	rs9502887	0	0	T	C
0	rs9502903	0	0	G	A
0	rs9502941	0	0	A	G
0	rs9605145	0	0	G	A
0	rs9624712	0	0	A	G
0	rs9708471	0	0	G	A
0	rs9888336	0	0	T	C
0	rs9906431	0	0	C	T
0	rs9907512	0	0	A	G
1	rs3094315	0	752566	C	T
1	rs3131972	0	752721	T	C
1	rs12562034	0	768448	A	G
1	rs11240777	0	798959	A	G
1	rs4970383	0	838555	T	G
1	rs4475691	0	846808	T	C
1	rs7537756	0	854250	G	A
1	rs13302982	0	861808	A	G
1	rs1110052	0	873558	G	T
1	rs2272756	0	882033	T	C
1	rs3748597	0	888659	T	C
1	rs13303106	0	891945	A	G
1	rs13303010	0	894573	G	A
1	rs6696281	0	903104	T	C
1	rs28391282	0	904165	A	G
1	rs2340592	0	910935	T	C
1	rs13303118	0	918384	G	T
1	rs2341354	0	918573	A	G
1	rs6665000	0	924898	C	A
1	rs2341362	0	927309	A	G
1	rs9777703	0	928836	C	T
1	rs1891910	0	932457	A	G
1	rs35940137	0	940203	T	C
1	rs3128117	0	944564	C	T
1	rs2465126	0	947034	C	T
1	rs2341365	0	948692	G	A
1	rs15842	0	948921	A	G
1	rs6657048	0	957640	T	C
1	rs2710888	0	959842	A	G
1	rs3128126	0	962210	G	A
1	rs2710875	0	977780	G	A
1	rs2465136	0	990417	G	A
1	rs2488991	0	994391	G	T
1	rs7526076	0	998395	A	G
1	rs3934834	0	1005806	T	C
1	rs3766192	0	1017197	G	A
1	rs3766191	0	1017587	A	G
1	rs9442372	0	1018704	A	G
1	rs10907177	0	1021346	G	A
1	rs3737728	0	1021415	T	C
1	rs10907178	0	1021583	C	A
1	rs9442398	0	1021695	A	G
1	rs9442400	0	1025301	T	C
1	rs4074137	0	1026707	C	A
1	rs6687776	0	1030565	T	C
1	rs11579015	0	1036959	C	T
1	rs6671356	0	1040026	C	T
1	rs7548798	0	1060174	T	C
1	rs7540009	0	1060235	A	G
1	rs12757754	0	1061262	G	A
1	rs9442373	0	1062638	C	A
1	rs2298217	0	1064979	T	C
1	rs10907182	0	1066403	T	C
1	rs9442380	0	1087683	T	C
1	rs9442385	0	1097335	T	G
1	rs9660710	0	1099342	A	C
1	rs1891905	0	1100217	G	A
1	rs4442317	0	1106784	C	T
1	rs4970421	0	1108637	A	G
1	rs11260542	0	1110019	G	A
1	rs9442387	0	1110586	C	T
1	rs12092254	0	1113121	A	G
1	rs3813204	0	1121014	T	C
1	rs11260549	0	1121794	A	G
1	rs10907175	0	1130727	C	A
1	rs3819001	0	1138913	G	A
1	rs12036216	0	1153113	A	G
1	rs2887286	0	1156131	G	A
1	rs3813199	0	1158277	T	C
1	rs6603781	0	1158631	A	G
1	rs7515488	0	1163804	T	C
1	rs11260562	0	1165310	A	G
1	rs6697886	0	1173611	A	G
1	rs6675798	0	1176597	C	T
1	rs11260566	0	1178245	T	C
1	rs12093154	0	1178925	A	G
1	rs3818646	0	1191870	T	C
1	rs4018608	0	1203938	G	A
1	rs11260577	0	1210471	C	T
1	rs6689813	0	1210963	C	T
1	rs6685064	0	1211292	T	C
1	rs12077700	0	1219775	T	C
1	rs2144440	0	1220136	G	A
1	rs3737721	0	1227897	C	T
1	rs6669227	0	1229770	C	T
1	rs1749951	0	1231656	T	C
1	rs1739855	0	1233941	C	T
1	rs11260584	0	1239339	T	G
1	rs12410087	0	1239935	C	A
1	rs10399878	0	1239953	A	G
1	rs3766182	0	1240717	G	A
1	rs12142199	0	1249187	G	A
1	rs10449893	0	1255130	A	G
1	rs1810745	0	1257593	A	G
1	rs3845293	0	1258246	A	C
1	rs307354	0	1264539	C	G
1	rs35424002	0	1269986	T	C
1	rs307371	0	1273116	T	C
1	rs307380	0	1287127	C	T
1	rs34389364	0	1295323	C	T
1	rs2765021	0	1297422	G	A
1	rs17160669	0	1305561	T	C
1	rs2765033	0	1310924	A	G
1	rs2649588	0	1314015	G	A
1	rs2477777	0	1314172	C	T
1	rs35242196	0	1333598	T	G
1	rs2291889	0	1335218	A	G
1	rs1240707	0	1335302	T	C
1	rs1240708	0	1335790	G	A
1	rs1240719	0	1346905	A	T
1	rs12089560	0	1356550	G	A
1	rs873927	0	1366830	C	T
1	rs35958305	0	1367193	A	C
1	rs36044796	0	1388268	T	G
1	rs1240732	0	1404809	G	A
1	rs1153103	0	1415012	G	A
1	rs819980	0	1425700	C	T
1	rs12021879	0	1439671	G	C
1	rs6690515	0	1447325	A	G
1	rs6669795	0	1450947	C	A
1	rs10159041	0	1453921	C	T
1	rs3737714	0	1458954	A	G
1	rs12032637	0	1465382	G	A
1	rs3118505	0	1472047	A	G
1	rs1571149	0	1474167	G	A
1	rs7290	0	1477244	G	A
1	rs3766180	0	1478153	G	A
1	rs7533	0	1479333	C	T
1	rs2031709	0	1485984	T	G
1	rs7531530	0	1489670	T	C
1	rs2296716	0	1497824	A	G
1	rs9439468	0	1499298	G	A
1	rs7519837	0	1510801	T	C
1	rs6687029	0	1519068	G	T
1	rs6604983	0	1521595	C	T
1	rs12748433	0	1559971	C	T
1	rs28635343	0	1560103	T	C
1	rs28464684	0	1566160	T	C
1	rs28456011	0	1567206	A	G
1	rs28487995	0	1619541	A	G
1	rs2294489	0	1664124	T	C
1	rs1014988	0	1680219	A	G
1	rs7407	0	1684472	A	G
1	rs35672141	0	1691050	A	G
1	rs6603811	0	1706136	T	C
1	rs7531583	0	1706160	A	G
1	rs12041925	0	1707740	G	T
1	rs10907194	0	1712230	T	C
1	rs742359	0	1715011	A	C
1	rs2272908	0	1721479	C	T
1	rs16825336	0	1745726	A	G
1	rs7553640	0	1762014	T	C
1	rs11589067	0	1763774	A	G
1	rs4648727	0	1776269	A	C
1	rs6681938	0	1781220	C	T
1	rs10907192	0	1793111	A	G
1	rs4648592	0	1801034	A	G
1	rs3855951	0	1804302	G	A
1	rs7525092	0	1810090	T	C
1	rs6603802	0	1812521	C	T
1	rs16824526	0	1818129	C	A
1	rs745910	0	1829482	G	A
1	rs2474460	0	1844046	G	A
1	rs2748987	0	1846582	T	C
1	rs2247560	0	1846765	C	T
1	rs28710181	0	1847531	T	C
1	rs941532	0	1848734	T	C
1	rs28508199	0	1852484	G	A
1	rs2144687	0	1853394	G	A
1	rs2250833	0	1854321	T	C
1	rs2803316	0	1865298	A	G
1	rs2803329	0	1874581	A	G
1	rs2262190	0	1875267	T	C
1	rs3820011	0	1888193	T	G
1	rs16824588	0	1900232	G	A
1	rs3795283	0	1916587	A	C
1	rs6661597	0	1926087	C	T
1	rs6605081	0	1930754	T	C
1	rs6656398	0	1941929	G	A
1	rs13303016	0	1946591	C	T
1	rs28603108	0	1950621	G	A
1	rs2376803	0	1967954	G	A
1	rs3795277	0	1981118	G	T
1	rs2803309	0	1987803	A	G
1	rs1878745	0	1991014	G	A
1	rs6605074	0	1992748	T	C
1	rs2678939	0	2000592	A	C
1	rs6663158	0	2004098	A	G
1	rs2254669	0	2006108	C	T
1	rs2803310	0	2017297	G	A
1	rs2459994	0	2024064	T	C
1	rs12755035	0	2026361	A	G
1	rs3128326	0	2026403	C	T
1	rs884080	0	2026749	G	A
1	rs7513222	0	2027901	A	G
1	rs908742	0	2033256	A	G
1	rs10910030	0	2035684	C	T
1	rs12410859	0	2038732	T	C
1	rs4648807	0	2040898	T	C
1	rs4648808	0	2040936	T	C
1	rs925905	0	2044037	T	C
1	rs3107151	0	2051513	T	G
1	rs3107153	0	2056735	C	T
1	rs3128291	0	2058023	A	G
1	rs3128296	0	2068906	G	T
1	rs3753242	0	2069681	T	C
1	rs3128297	0	2070100	T	C
1	rs424079	0	2071340	C	A
1	rs12026349	0	2074104	T	G
1	rs377283	0	2075570	G	A
1	rs9442619	0	2082505	T	C
1	rs2257182	0	2082566	G	A
1	rs3123595	0	2117558	T	C
1	rs262685	0	2118339	C	T
1	rs2460002	0	2119833	A	G
1	rs2503701	0	2121118	C	T
1	rs7512482	0	2146966	C	T
1	rs2460000	0	2156362	T	C
1	rs263533	0	2163568	A	G
1	rs263532	0	2164116	G	A
1	rs263526	0	2173504	C	T
1	rs12084736	0	2189580	T	C
1	rs10797417	0	2192433	G	A
1	rs7547453	0	2195117	T	C
1	rs11588312	0	2199057	T	C
1	rs903908	0	2202967	G	A
1	rs7553178	0	2204755	G	A
1	rs10910047	0	2211849	A	G
1	rs12119470	0	2218100	T	C
1	rs2017143	0	2220649	C	T
1	rs2643885	0	2221222	C	A
1	rs903924	0	2221534	C	T
1	rs903919	0	2222583	A	G
1	rs884940	0	2223866	A	G
1	rs12743493	0	2224836	A	G
1	rs10910050	0	2224876	A	C
1	rs12562937	0	2229478	T	C
1	rs903916	0	2231463	A	G
1	rs2279702	0	2234632	A	G
1	rs2843159	0	2235672	A	G
1	rs2173049	0	2240006	T	C
1	rs12082516	0	2251160	C	T
1	rs2645075	0	2254910	A	G
1	rs2645065	0	2261222	A	C
1	rs903904	0	2263888	T	C
1	rs2843146	0	2265969	A	C
1	rs2843143	0	2269948	A	G
1	rs2843142	0	2270098	T	C
1	rs2055204	0	2280661	G	A
1	rs7527871	0	2281726	C	A
1	rs4648831	0	2283117	T	C
1	rs2840525	0	2283161	G	A
1	rs2843130	0	2283313	C	G
1	rs2840528	0	2283896	G	A
1	rs2645082	0	2284003	T	C
1	rs3795272	0	2284195	G	A
1	rs2840531	0	2286408	T	C
1	rs903914	0	2289321	A	G
1	rs2643891	0	2292352	A	G
1	rs2840538	0	2299651	A	G
1	rs6665546	0	2301691	A	G
1	rs10910061	0	2303512	A	G
1	rs2840534	0	2303566	C	T
1	rs12031614	0	2306152	T	C
1	rs2279703	0	2306695	T	C
1	rs7519807	0	2306972	A	G
1	rs12070746	0	2308029	A	G
1	rs2843160	0	2309082	C	A
1	rs903901	0	2310193	A	G
1	rs2643901	0	2314319	A	G
1	rs2843127	0	2315717	T	C
1	rs903903	0	2319428	G	A
1	rs16825102	0	2325371	A	G
1	rs1123571	0	2326009	A	G
1	rs3736330	0	2327075	T	C
1	rs2840532	0	2327815	G	A
1	rs2645081	0	2328714	A	G
1	rs3001344	0	2329808	T	C
1	rs6693447	0	2330190	G	T
1	rs3001336	0	2333031	C	T
1	rs1129332	0	2336210	A	G
1	rs2494427	0	2338569	T	C
1	rs6671420	0	2338879	G	A
1	rs2494428	0	2339074	C	T
1	rs11811122	0	2345966	G	T
1	rs3935659	0	2351699	C	T
1	rs12731309	0	2352146	T	C
1	rs10797423	0	2358944	C	A
1	rs2494435	0	2359280	T	C
1	rs2494436	0	2359917	T	C
1	rs7515934	0	2359940	T	C
1	rs4531246	0	2362020	T	G
1	rs2494641	0	2362827	A	G
1	rs4648843	0	2366316	T	C
1	rs4592207	0	2369498	C	T
1	rs6659405	0	2373089	T	G
1	rs10449222	0	2376733	A	G
1	rs4443836	0	2377400	T	G
1	rs11581548	0	2379248	A	G
1	rs867810	0	2381568	G	A
1	rs4648845	0	2387101	T	C
1	rs10910078	0	2390588	T	C
1	rs4648636	0	2394226	G	T
1	rs2494626	0	2404256	A	G
1	rs13376356	0	2406887	T	C
1	rs11588930	0	2408834	A	G
1	rs12049628	0	2409276	A	G
1	rs10797428	0	2411451	A	G
1	rs7512269	0	2418625	T	C
1	rs10910082	0	2418935	C	T
1	rs6668720	0	2420913	A	G
1	rs17373634	0	2424122	A	G
1	rs2477703	0	2425992	C	T
1	rs3762444	0	2427712	T	C
1	rs2296442	0	2430617	A	G
1	rs2477707	0	2431057	T	C
1	rs1107685	0	2439191	G	A
1	rs7535528	0	2444414	A	G
1	rs2247308	0	2445406	C	T
1	rs2494625	0	2454709	A	G
1	rs1980789	0	2455863	G	T
1	rs3122922	0	2456203	T	C
1	rs11584295	0	2465329	A	G
1	rs2494606	0	2466633	A	G
1	rs2495368	0	2473258	C	T
1	rs1886730	0	2488608	T	C
1	rs2234167	0	2494330	A	G
1	rs6667605	0	2502780	C	T
1	rs4310388	0	2507415	T	G
1	rs734999	0	2513216	C	T
1	rs10910097	0	2521430	T	C
1	rs2296443	0	2522392	T	C
1	rs10752747	0	2524915	T	G
1	rs3748816	0	2526746	C	T
1	rs2843401	0	2528133	T	C
1	rs2985859	0	2532416	A	G
1	rs10910105	0	2538209	A	G
1	rs12138909	0	2538738	T	C
1	rs10797437	0	2539006	C	T
1	rs10797440	0	2541269	G	A
1	rs10752748	0	2544640	A	G
1	rs6684865	0	2546229	A	G
1	rs12117343	0	2551785	T	C
1	rs11590198	0	2551900	A	G
1	rs3890745	0	2553624	G	A
1	rs6698817	0	2564183	T	C
1	rs4648390	0	2700372	T	C
1	rs2377041	0	2713327	A	G
1	rs10909880	0	2727804	T	C
1	rs10909890	0	2733587	A	G
1	rs12071313	0	2742491	G	A
1	rs4609377	0	2745883	C	T
1	rs4648482	0	2749921	C	T
1	rs4648383	0	2756397	C	T
1	rs4648384	0	2756621	C	A
1	rs12049543	0	2761375	A	C
1	rs1456460	0	2761863	A	C
1	rs10752737	0	2769542	G	A
1	rs12409348	0	2779043	T	C
1	rs6683974	0	2785671	T	C
1	rs6676289	0	2794470	C	T
1	rs10909793	0	2794551	G	T
1	rs10797342	0	2797856	T	C
1	rs3100865	0	2806107	G	T
1	rs2842910	0	2817421	C	T
1	rs880725	0	2824989	C	T
1	rs7340016	0	2833332	G	A
1	rs897634	0	2835692	C	T
1	rs4648432	0	2839757	C	A
1	rs2045331	0	2842270	A	G
1	rs2045332	0	2842319	A	G
1	rs2606411	0	2847488	C	T
1	rs12403214	0	2849190	G	T
1	rs4648441	0	2850181	T	G
1	rs10797368	0	2852707	T	C
1	rs16823228	0	2853759	G	A
1	rs2842909	0	2859724	T	C
1	rs7539511	0	2862320	T	G
1	rs7541664	0	2865901	T	C
1	rs2842933	0	2867961	A	G
1	rs2606418	0	2870850	G	A
1	rs10909845	0	2876525	T	C
1	rs11583804	0	2878366	G	A
1	rs878201	0	2879640	A	G
1	rs2485944	0	2883858	T	C
1	rs2485945	0	2883932	C	T
1	rs4072769	0	2886988	A	G
1	rs12044030	0	2889577	C	T
1	rs12046158	0	2891713	C	T
1	rs6681741	0	2898960	T	C
1	rs1572657	0	2902128	G	A
1	rs16823022	0	2902227	T	G
1	rs11807605	0	2903380	A	G
1	rs10797373	0	2904056	G	A
1	rs10909852	0	2905605	C	T
1	rs12025260	0	2917377	C	T
1	rs12022429	0	2919942	A	G
1	rs12562637	0	2924666	T	C
1	rs7534897	0	2928421	T	C
1	rs4576609	0	2938265	T	C
1	rs3795262	0	2938697	G	T
1	rs3795263	0	2938989	A	G
1	rs7412983	0	2943183	C	A
1	rs2142569	0	2944527	T	C
1	rs2993510	0	2956666	C	T
1	rs717795	0	2970464	C	T
1	rs2993480	0	2973322	T	C
1	rs1125017	0	2974742	G	T
1	rs2297828	0	2983963	A	G
1	rs2297829	0	2984087	A	C
1	rs1569419	0	2996602	A	G
1	rs760567	0	3000465	T	C
1	rs6695131	0	3000924	T	C
1	rs926244	0	3006283	C	T
1	rs7543737	0	3009969	A	G
1	rs2817168	0	3013690	G	A
1	rs2993493	0	3020246	A	C
1	rs1890336	0	3024265	G	T
1	rs4648453	0	3025712	T	G
1	rs6690373	0	3035227	G	A
1	rs876740	0	3037613	A	G
1	rs2817174	0	3044181	C	T
1	rs2817178	0	3047252	C	T
1	rs10909882	0	3049713	A	G
1	rs2235176	0	3054106	G	A
1	rs10797380	0	3055876	G	A
1	rs7538096	0	3057661	C	T
1	rs2817185	0	3062361	G	A
1	rs731031	0	3072692	C	T
1	rs2651902	0	3074306	A	G
1	rs2742673	0	3080019	C	A
1	rs1798246	0	3080855	T	G
1	rs2651899	0	3083712	G	A
1	rs7518255	0	3086464	A	G
1	rs2651935	0	3086496	T	C
1	rs17390062	0	3089849	C	T
1	rs12733843	0	3097073	A	G
1	rs2651927	0	3101762	G	T
1	rs4233024	0	3103826	C	T
1	rs10752733	0	3104630	A	G
1	rs12139196	0	3107386	T	G
1	rs10737190	0	3108496	G	A
1	rs7539775	0	3109151	G	A
1	rs2651912	0	3110735	A	G
1	rs12094678	0	3111669	A	G
1	rs10909895	0	3113680	C	T
1	rs4308918	0	3119729	A	G
1	rs10909901	0	3131235	T	C
1	rs2817146	0	3133439	T	C
1	rs12124147	0	3134331	T	C
1	rs2651897	0	3137397	A	G
1	rs2651895	0	3138111	A	C
1	rs16823542	0	3140464	T	C
1	rs1553288	0	3144745	A	G
1	rs10157420	0	3146497	C	T
1	rs6424069	0	3147030	C	T
1	rs10909905	0	3147899	A	G
1	rs2817158	0	3149145	A	G
1	rs12036784	0	3150345	A	G
1	rs11807062	0	3153237	C	A
1	rs2249336	0	3155102	C	T
1	rs905138	0	3157614	T	G
1	rs2455118	0	3162209	C	T
1	rs10797386	0	3168280	A	G
1	rs7539489	0	3169088	G	A
1	rs3002685	0	3177480	G	A
1	rs3002686	0	3178111	A	C
1	rs2455107	0	3180158	G	T
1	rs2455102	0	3180633	C	T
1	rs2455125	0	3189006	A	G
1	rs16823027	0	3196680	A	G
1	rs10492940	0	3197747	T	G
1	rs16823802	0	3199217	T	C
1	rs905135	0	3199484	G	T
1	rs12562988	0	3199634	A	G
1	rs10909918	0	3208375	A	G
1	rs12757342	0	3208830	G	T
1	rs1553291	0	3209923	T	C
1	rs4648377	0	3211458	A	C
1	rs2455144	0	3214732	T	C
1	rs2455137	0	3217151	G	A
1	rs2455135	0	3219901	T	C
1	rs6673393	0	3220101	C	T
1	rs7517281	0	3221371	A	G
1	rs2500278	0	3225940	G	A
1	rs2483260	0	3227188	G	A
1	rs12409345	0	3228915	C	T
1	rs12743017	0	3229185	A	G
1	rs16824089	0	3230544	C	T
1	rs2483266	0	3236041	C	T
1	rs870465	0	3240199	A	G
1	rs1108600	0	3241135	A	G
1	rs10909930	0	3243017	T	G
1	rs2483274	0	3248098	G	A
1	rs1110307	0	3251159	C	T
1	rs2483278	0	3252104	C	T
1	rs2483279	0	3252169	G	A
1	rs7516150	0	3253889	T	C
1	rs7552331	0	3253941	A	G
1	rs882430	0	3259113	T	C
1	rs6683273	0	3259183	G	A
1	rs4415513	0	3261682	C	T
1	rs4648380	0	3261925	A	G
1	rs2483289	0	3264190	A	C
1	rs2483256	0	3269828	G	A
1	rs946758	0	3273063	T	C
1	rs12748963	0	3275149	T	C
1	rs2500286	0	3276138	C	T
1	rs12073172	0	3276374	A	G
1	rs17399569	0	3278959	T	C
1	rs7524171	0	3279324	A	G
1	rs2500262	0	3280021	A	G
1	rs4648487	0	3285304	C	T
1	rs4648381	0	3285860	A	G
1	rs12135987	0	3289524	A	G
1	rs1333190	0	3289729	G	A
1	rs1333189	0	3289971	A	G
1	rs2249860	0	3291139	G	T
1	rs2493311	0	3292984	T	G
1	rs4648489	0	3293665	A	G
1	rs2493310	0	3294422	C	T
1	rs1538693	0	3294972	C	T
1	rs12085231	0	3297638	A	C
1	rs868688	0	3300807	C	T
1	rs10492938	0	3304336	A	G
1	rs17399998	0	3305016	T	C
1	rs2493278	0	3307746	A	G
1	rs2493275	0	3308034	T	C
1	rs17822575	0	3312256	G	T
1	rs871822	0	3312914	G	T
1	rs7542793	0	3315818	A	G
1	rs6424074	0	3317780	G	A
1	rs11578011	0	3318532	T	C
1	rs12024847	0	3320799	T	C
1	rs2483225	0	3325037	C	T
1	rs870124	0	3328358	A	G
1	rs2493292	0	3328659	A	G
1	rs2493285	0	3333595	T	C
1	rs1984069	0	3336200	G	A
1	rs10492937	0	3339339	T	G
1	rs4648500	0	3340855	A	C
1	rs2244013	0	3342530	A	G
1	rs870171	0	3342804	A	C
1	rs2493272	0	3349513	G	A
1	rs2236518	0	3352872	C	A
1	rs2483250	0	3356405	A	C
1	rs867814	0	3362256	G	A
1	rs2487670	0	3368143	T	C
1	rs2487681	0	3377343	G	A
1	rs2487680	0	3377442	G	A
1	rs12562167	0	3381698	A	G
1	rs947351	0	3383038	T	C
1	rs2185639	0	3389727	C	T
1	rs12124163	0	3393037	G	T
1	rs10797395	0	3395039	G	A
1	rs2493314	0	3400294	A	C
1	rs4648505	0	3405296	C	T
1	rs2821040	0	3406791	C	T
1	rs2821039	0	3407007	T	C
1	rs2821038	0	3411413	A	G
1	rs7553399	0	3416449	C	A
1	rs2821008	0	3421897	C	T
1	rs947344	0	3423467	T	C
1	rs12093117	0	3441264	A	G
1	rs4648392	0	3446813	A	G
1	rs10797400	0	3450637	A	C
1	rs2794323	0	3450985	C	T
1	rs12119711	0	3451005	T	C
1	rs4648524	0	3456592	G	T
1	rs10737192	0	3456871	A	G
1	rs947347	0	3457295	C	T
1	rs6685801	0	3464451	C	T
1	rs7516641	0	3472393	G	A
1	rs7516644	0	3472397	G	A
1	rs878063	0	3472928	C	T
1	rs9628616	0	3473345	T	C
1	rs2821063	0	3474626	T	C
1	rs2821060	0	3477902	A	G
1	rs10909968	0	3479742	C	A
1	rs880801	0	3483361	A	G
1	rs947354	0	3487126	A	G
1	rs2821054	0	3493850	C	A
1	rs12080677	0	3494079	G	A
1	rs10909973	0	3495672	A	G
1	rs2794341	0	3495981	A	G
1	rs2794340	0	3496479	A	G
1	rs2821050	0	3497109	T	C
1	rs10909974	0	3499067	T	C
1	rs2995009	0	3500575	C	T
1	rs12139206	0	3504073	T	C
1	rs2794320	0	3506497	A	G
1	rs4648527	0	3507861	G	A
1	rs6697749	0	3510633	A	C
1	rs7544357	0	3511295	A	G
1	rs2794327	0	3512341	C	T
1	rs2821025	0	3512516	A	G
1	rs2821023	0	3512800	A	G
1	rs2821017	0	3520871	A	G
1	rs35701577	0	3522561	C	T
1	rs4648398	0	3531595	C	T
1	rs10909989	0	3539082	A	G
1	rs10909990	0	3539481	A	G
1	rs12757620	0	3540024	G	T
1	rs16823920	0	3542969	G	A
1	rs4276857	0	3544346	C	T
1	rs1128474	0	3545612	G	A
1	rs2821007	0	3546935	T	C
1	rs12408890	0	3561008	C	T
1	rs1004650	0	3568162	A	C
1	rs10910003	0	3575929	A	G
1	rs2224718	0	3576060	A	G
1	rs4648545	0	3577321	A	G
1	rs6703610	0	3577790	T	C
1	rs7523732	0	3585041	C	T
1	rs1009345	0	3586428	C	T
1	rs3765695	0	3587377	A	C
1	rs3765702	0	3592187	T	C
1	rs3765703	0	3592436	G	T
1	rs3765705	0	3597017	A	G
1	rs3765712	0	3600799	A	G
1	rs3765716	0	3601940	A	G
1	rs1885872	0	3605097	C	T
1	rs3765731	0	3611892	A	G
1	rs12032272	0	3615156	T	C
1	rs3765736	0	3616601	T	C
1	rs6424089	0	3628663	A	G
1	rs6424090	0	3628677	A	G
1	rs3765761	0	3630476	T	C
1	rs3753211	0	3632608	C	T
1	rs3819967	0	3633380	T	C
1	rs3765764	0	3633537	G	A
1	rs3765766	0	3634660	T	C
1	rs747827	0	3636347	G	T
1	rs12731705	0	3637459	T	C
1	rs2146658	0	3637613	A	C
1	rs12095248	0	3645052	G	A
1	rs11589885	0	3646137	C	T
1	rs1885865	0	3646291	C	T
1	rs1745813	0	3647962	A	G
1	rs4648553	0	3648879	G	A
1	rs9662633	0	3649562	A	G
1	rs1181868	0	3651126	G	T
1	rs1181867	0	3651318	T	C
1	rs1181865	0	3653426	A	G
1	rs7514979	0	3654595	T	C
1	rs7515164	0	3654747	A	C
1	rs12117836	0	3657759	A	G
1	rs2298222	0	3659657	A	G
1	rs2298223	0	3659742	T	C
1	rs3737589	0	3662845	G	A
1	rs4648554	0	3668004	C	T
1	rs12128253	0	3668753	C	A
1	rs1181888	0	3671791	C	T
1	rs1181883	0	3677933	G	A
1	rs10910024	0	3679775	T	C
1	rs1181878	0	3680643	T	C
1	rs1181877	0	3680729	A	G
1	rs1181875	0	3681831	G	A
1	rs1181874	0	3682070	T	G
1	rs10910025	0	3684185	A	G
1	rs2275819	0	3689408	T	C
1	rs1175549	0	3691727	G	T
1	rs2799182	0	3696000	G	A
1	rs12061931	0	3696356	T	C
1	rs8379	0	3696890	C	A
1	rs17411356	0	3697035	G	A
1	rs2298227	0	3701663	G	A
1	rs9424284	0	3706538	T	C
1	rs12728911	0	3709412	C	T
1	rs7513053	0	3709487	G	A
1	rs6662706	0	3732596	T	G
1	rs9424303	0	3736319	A	G
1	rs7552969	0	3741782	C	T
1	rs9424290	0	3742009	T	C
1	rs12759497	0	3742257	T	C
1	rs6663840	0	3743319	A	G
1	rs2275831	0	3745924	T	C
1	rs6424058	0	3747580	T	C
1	rs7522227	0	3748085	A	G
1	rs6683827	0	3754596	G	T
1	rs1891941	0	3755675	A	G
1	rs12744607	0	3757749	A	G
1	rs2275822	0	3761479	A	G
1	rs10492943	0	3765424	T	G
1	rs4564078	0	3772359	T	C
1	rs4648426	0	3773089	C	T
1	rs10797348	0	3781096	C	A
1	rs12738235	0	3786245	A	G
1	rs12756705	0	3789852	T	C
1	rs6668103	0	3793324	G	A
1	rs12132240	0	3794273	T	C
1	rs4074709	0	3796948	T	G
1	rs7367066	0	3803755	T	C
1	rs7530189	0	3805098	T	C
1	rs10797351	0	3806335	T	G
1	rs10909819	0	3806358	C	T
1	rs12073945	0	3806973	G	A
1	rs4131373	0	3807388	A	G
1	rs4446914	0	3808362	A	G
1	rs12082157	0	3811810	C	T
1	rs11589102	0	3821782	A	G
1	rs10909830	0	3822703	T	C
1	rs34835780	0	3842112	C	T
1	rs6695346	0	3996946	G	A
1	rs7538691	0	4002498	T	C
1	rs12724233	0	4002832	A	G
1	rs10915568	0	4002958	A	G
1	rs11583257	0	4004250	T	C
1	rs7524279	0	4005693	A	G
1	rs7548668	0	4006060	C	T
1	rs7519349	0	4007008	G	A
1	rs7519458	0	4007110	G	A
1	rs10737395	0	4007558	A	C
1	rs12090228	0	4007688	G	A
1	rs10799181	0	4009071	C	T
1	rs4654479	0	4009694	A	G
1	rs4654480	0	4009793	T	C
1	rs6661168	0	4009956	T	C
1	rs4654482	0	4010743	G	A
1	rs11590912	0	4012472	C	A
1	rs10799202	0	4013618	A	G
1	rs12119556	0	4013954	A	G
1	rs10915433	0	4014091	C	T
1	rs6681347	0	4015382	C	T
1	rs7522140	0	4017137	C	T
1	rs12031275	0	4026068	G	A
1	rs7550609	0	4026098	T	C
1	rs6693909	0	4027590	T	C
1	rs10915495	0	4029733	C	T
1	rs3935162	0	4031327	G	A
1	rs12031557	0	4034097	G	A
1	rs10799224	0	4035129	G	A
1	rs11587331	0	4039896	C	T
1	rs10799236	0	4052956	G	A
1	rs6691155	0	4054067	C	T
1	rs12135298	0	4057488	A	G
1	rs6672877	0	4061370	T	G
1	rs4128222	0	4066781	T	G
1	rs6675979	0	4068052	A	G
1	rs12731145	0	4068146	G	A
1	rs4129100	0	4078448	A	G
1	rs4323679	0	4080764	T	C
1	rs6426436	0	4085098	G	A
1	rs12137595	0	4094068	T	C
1	rs12036953	0	4104757	G	A
1	rs4654402	0	4108282	T	C
1	rs12749761	0	4111187	A	G
1	rs4553153	0	4111741	T	C
1	rs4654404	0	4117238	C	T
1	rs10799175	0	4118987	T	C
1	rs10915366	0	4119422	A	G
1	rs9792946	0	4119662	G	A
1	rs7514530	0	4120311	T	C
1	rs4233258	0	4120898	T	C
1	rs10915373	0	4121105	A	G
1	rs7524800	0	4121584	G	A
1	rs12041796	0	4121747	A	C
1	rs6669278	0	4123099	T	C
1	rs16840701	0	4129266	C	A
1	rs4130940	0	4130348	A	G
1	rs4391636	0	4130684	C	T
1	rs12093951	0	4132222	T	C
1	rs4436359	0	4140030	C	A
1	rs10915421	0	4145615	C	T
1	rs10915423	0	4146028	A	C
1	rs4462110	0	4152715	G	A
1	rs4481820	0	4152928	A	C
1	rs6676961	0	4153087	G	T
1	rs10915428	0	4158955	G	T
1	rs7523426	0	4160904	A	G
1	rs12073797	0	4165198	A	G
1	rs7542313	0	4168066	A	G
1	rs12077262	0	4170048	T	C
1	rs7548756	0	4170249	C	A
1	rs10492944	0	4171786	T	C
1	rs10915434	0	4174116	C	T
1	rs6670920	0	4176106	T	C
1	rs12040805	0	4180842	T	C
1	rs10915438	0	4183258	A	G
1	rs10753368	0	4185126	A	G
1	rs6426389	0	4186309	C	T
1	rs4654487	0	4187952	T	C
1	rs4282783	0	4190685	T	G
1	rs4131506	0	4194597	C	A
1	rs6702633	0	4197035	A	G
1	rs10915445	0	4197642	A	G
1	rs4654490	0	4198701	T	C
1	rs11808881	0	4200837	A	G
1	rs16840838	0	4201349	A	G
1	rs4654492	0	4201815	T	C
1	rs7542208	0	4202818	G	A
1	rs9426471	0	4206210	C	T
1	rs7539733	0	4208542	T	C
1	rs6683453	0	4210402	G	A
1	rs9426473	0	4210455	A	G
1	rs16840866	0	4212493	A	G
1	rs9988443	0	4216165	A	G
1	rs4614226	0	4221599	C	T
1	rs12123330	0	4227464	T	C
1	rs4468133	0	4227634	A	G
1	rs10915459	0	4230463	C	T
1	rs12074880	0	4231201	C	T
1	rs6688343	0	4231757	C	T
1	rs6680706	0	4231843	T	C
1	rs11583685	0	4232794	C	T
1	rs6695203	0	4233810	C	T
1	rs12743431	0	4234792	A	G
1	rs4233262	0	4236982	C	T
1	rs12032975	0	4238038	T	C
1	rs4233264	0	4240178	T	C
1	rs11808641	0	4250933	G	A
1	rs6667065	0	4260418	A	G
1	rs4654510	0	4263063	T	G
1	rs10158783	0	4263519	A	G
1	rs6687268	0	4263677	T	C
1	rs4654512	0	4263997	G	A
1	rs16840901	0	4267089	C	T
1	rs6426402	0	4269491	G	T
1	rs12022636	0	4271526	A	C
1	rs7553814	0	4271915	A	G
1	rs10915478	0	4276903	T	C
1	rs10799216	0	4281160	A	G
1	rs4654424	0	4281458	G	A
1	rs11579829	0	4282786	T	C
1	rs2132177	0	4283315	G	T
1	rs903540	0	4284659	A	G
1	rs7528938	0	4284919	C	T
1	rs10915480	0	4288803	G	A
1	rs10753374	0	4289045	A	G
1	rs10799218	0	4289899	T	C
1	rs7534558	0	4292038	T	C
1	rs12071761	0	4293892	A	G
1	rs4512614	0	4294000	G	A
1	rs12132422	0	4295304	G	A
1	rs7517989	0	4299727	T	G
1	rs6679489	0	4309953	G	A
1	rs1908490	0	4312205	G	A
1	rs16841022	0	4314177	A	G
1	rs964715	0	4316784	A	G
1	rs2101576	0	4327635	G	A
1	rs12087250	0	4328074	T	C
1	rs10915494	0	4328476	T	C
1	rs17407762	0	4330201	A	G
1	rs6677984	0	4330287	A	G
1	rs903541	0	4335893	A	G
1	rs1390136	0	4341843	T	C
1	rs1495244	0	4342604	A	G
1	rs16838560	0	4351888	C	T
1	rs16838561	0	4352710	C	T
1	rs2029490	0	4355593	T	C
1	rs12562995	0	4359166	A	G
1	rs693734	0	4364226	G	A
1	rs351625	0	4365471	G	T
1	rs351623	0	4366890	T	C
1	rs1490413	0	4367323	A	G
1	rs16838591	0	4367389	A	G
1	rs17448695	0	4367810	T	C
1	rs1817914	0	4367922	T	C
1	rs2934983	0	4367980	C	T
1	rs1817913	0	4368026	C	T
1	rs10915508	0	4368271	A	G
1	rs11581089	0	4368473	A	G
1	rs351619	0	4368819	G	A
1	rs1495239	0	4370074	A	G
1	rs351615	0	4370385	G	A
1	rs12073612	0	4370489	A	G
1	rs12132314	0	4371949	T	C
1	rs716214	0	4372470	G	A
1	rs1353341	0	4372992	T	C
1	rs10915509	0	4375859	C	A
1	rs12408012	0	4379687	G	A
1	rs1874269	0	4380195	T	C
1	rs7418164	0	4380518	A	G
1	rs351599	0	4380629	A	G
1	rs2171985	0	4381253	T	G
1	rs351605	0	4382789	T	C
1	rs13375925	0	4382979	T	C
1	rs351606	0	4384056	T	C
1	rs351609	0	4384859	C	T
1	rs656332	0	4387855	C	T
1	rs641473	0	4388885	A	G
1	rs639739	0	4389262	T	C
1	rs625079	0	4390289	G	A
1	rs579387	0	4395812	C	A
1	rs685494	0	4397703	A	C
1	rs589585	0	4398015	C	T
1	rs498795	0	4398996	A	G
1	rs11587563	0	4401450	A	G
1	rs10799228	0	4405998	A	G
1	rs16838763	0	4406674	T	C
1	rs600933	0	4409496	C	T
1	rs1531328	0	4418164	T	C
1	rs16838790	0	4418319	T	C
1	rs349393	0	4419820	G	T
1	rs17410050	0	4419997	T	C
1	rs16838800	0	4422230	G	A
1	rs6656193	0	4423061	A	G
1	rs6666204	0	4423272	T	C
1	rs75411	0	4425414	A	G
1	rs12404619	0	4426085	T	C
1	rs12023786	0	4427083	A	G
1	rs483344	0	4429462	T	C
1	rs12028738	0	4431571	A	G
1	rs661536	0	4434974	T	C
1	rs589870	0	4440749	A	G
1	rs1845635	0	4441089	C	T
1	rs349413	0	4444706	C	A
1	rs7418714	0	4446996	G	T
1	rs747778	0	4448702	A	G
1	rs10915522	0	4456133	A	G
1	rs7521665	0	4456277	A	G
1	rs10915523	0	4457844	C	T
1	rs6679220	0	4459689	C	T
1	rs349400	0	4462460	G	T
1	rs349401	0	4463585	G	T
1	rs12047204	0	4468747	T	C
1	rs547923	0	4468884	G	T
1	rs10915528	0	4471374	C	T
1	rs2926481	0	4473263	G	A
1	rs7522080	0	4475633	C	T
1	rs12120157	0	4478442	G	A
1	rs4654432	0	4481215	T	C
1	rs12029910	0	4488779	G	A
1	rs6658372	0	4488979	G	A
1	rs6678792	0	4489398	T	C
1	rs10915535	0	4491460	T	G
1	rs1556691	0	4493215	T	C
1	rs4654435	0	4493365	T	C
1	rs7546628	0	4495287	G	A
1	rs1591426	0	4495678	A	G
1	rs1762814	0	4496256	A	G
1	rs1674877	0	4496659	T	C
1	rs1674879	0	4497217	T	C
1	rs12731060	0	4500436	C	T
1	rs12128230	0	4501911	C	A
1	rs780574	0	4502198	A	G
1	rs780581	0	4503725	T	C
1	rs706144	0	4504094	C	T
1	rs780587	0	4505966	A	G
1	rs780593	0	4507743	C	T
1	rs705685	0	4510840	T	C
1	rs780598	0	4512105	A	G
1	rs666152	0	4518202	A	C
1	rs10915545	0	4529544	T	C
1	rs12143782	0	4534350	T	C
1	rs11799990	0	4541390	C	A
1	rs6426418	0	4541425	C	T
1	rs16839089	0	4541444	A	G
1	rs6656245	0	4543663	G	A
1	rs350170	0	4544178	C	T
1	rs350171	0	4544793	T	G
1	rs350173	0	4546183	T	C
1	rs705689	0	4549307	G	T
1	rs705690	0	4549380	G	A
1	rs780612	0	4551471	A	C
1	rs1878052	0	4552802	A	G
1	rs350193	0	4554214	T	C
1	rs171221	0	4556663	C	T
1	rs609506	0	4558933	T	C
1	rs582598	0	4561962	A	C
1	rs660100	0	4562350	G	A
1	rs6681032	0	4563129	T	C
1	rs10753382	0	4566053	C	A
1	rs4654441	0	4566515	G	A
1	rs1018306	0	4567165	A	G
1	rs16839171	0	4569695	T	G
1	rs780568	0	4569834	T	C
1	rs4654552	0	4570982	T	C
1	rs1762826	0	4572778	T	C
1	rs4480324	0	4573099	A	G
1	rs1710424	0	4575001	A	G
1	rs670296	0	4576970	G	A
1	rs6703696	0	4578495	G	A
1	rs518456	0	4582089	G	T
1	rs241240	0	4586306	C	A
1	rs241239	0	4587177	G	A
1	rs241233	0	4590550	A	G
1	rs241231	0	4591622	G	A
1	rs1515673	0	4592382	T	C
1	rs12080165	0	4596700	T	G
1	rs12726510	0	4598021	T	C
1	rs592726	0	4599243	G	A
1	rs12092980	0	4606471	G	A
1	rs16839257	0	4609024	T	C
1	rs241221	0	4609050	T	C
1	rs16839263	0	4609122	T	C
1	rs241248	0	4611241	G	A
1	rs7549444	0	4611435	G	A
1	rs4654556	0	4615331	C	T
1	rs6685798	0	4618251	G	A
1	rs916408	0	4618279	G	A
1	rs241264	0	4619038	G	A
1	rs10915560	0	4620923	C	T
1	rs12120353	0	4620996	A	C
1	rs241277	0	4629186	A	C
1	rs241278	0	4629408	C	T
1	rs241212	0	4631266	A	C
1	rs171317	0	4632828	G	T
1	rs1541318	0	4634978	C	T
1	rs1157688	0	4636767	A	G
1	rs1024139	0	4640902	G	A
1	rs241225	0	4641742	C	T
1	rs2078573	0	4643432	G	T
1	rs619364	0	4646379	G	A
1	rs644647	0	4647469	C	A
1	rs10915566	0	4648780	T	C
1	rs1849943	0	4649316	A	G
1	rs17349020	0	4652284	T	C
1	rs164771	0	4653765	T	C
1	rs526695	0	4657049	A	G
1	rs12567277	0	4658538	T	C
1	rs537761	0	4662408	T	G
1	rs164781	0	4665232	C	T
1	rs11590266	0	4668423	G	A
1	rs3896439	0	4668670	T	C
1	rs6703429	0	4672755	C	T
1	rs763219	0	4674026	C	T
1	rs4654569	0	4675555	A	G
1	rs2411887	0	4677087	T	C
1	rs4654574	0	4679731	C	T
1	rs12026258	0	4682230	A	C
1	rs12029673	0	4684090	G	A
1	rs1107467	0	4685222	A	G
1	rs875807	0	4685672	T	C
1	rs11580863	0	4686211	T	C
1	rs4654576	0	4687814	A	C
1	rs6687814	0	4693931	G	A
1	rs2101195	0	4697300	T	C
1	rs12122754	0	4698559	T	C
1	rs2035453	0	4704955	T	C
1	rs4654454	0	4708162	C	T
1	rs10915577	0	4710486	A	G
1	rs900501	0	4717340	C	T
1	rs1483198	0	4717391	G	A
1	rs3947662	0	4718551	T	G
1	rs2035454	0	4722431	G	A
1	rs12408160	0	4723046	T	C
1	rs12083131	0	4723818	A	G
1	rs10915578	0	4723917	G	A
1	rs17421247	0	4724957	T	C
1	rs11588149	0	4725496	T	C
1	rs7517857	0	4725585	A	G
1	rs12567266	0	4726454	T	C
1	rs6663166	0	4727243	A	G
1	rs16839422	0	4730964	G	A
1	rs10799256	0	4731689	C	T
1	rs11587129	0	4731928	A	G
1	rs12138000	0	4732132	A	G
1	rs13376219	0	4735056	A	G
1	rs16839451	0	4737693	A	G
1	rs2071990	0	4738058	T	C
1	rs2071995	0	4738678	T	C
1	rs10799257	0	4739318	C	A
1	rs763238	0	4743704	T	C
1	rs1076944	0	4748305	T	G
1	rs242052	0	4751030	G	A
1	rs7518469	0	4756276	T	G
1	rs3886389	0	4756601	G	A
1	rs6686733	0	4763189	C	T
1	rs6688423	0	4768540	C	T
1	rs4654593	0	4769825	T	G
1	rs1061968	0	4772053	C	T
1	rs242056	0	4772717	G	A
1	rs2071999	0	4773266	C	A
1	rs242058	0	4774438	T	C
1	rs3766959	0	4778232	T	C
1	rs3820250	0	4780750	T	G
1	rs3820251	0	4781151	T	C
1	rs12408263	0	4781259	G	T
1	rs12085854	0	4783355	T	C
1	rs12407501	0	4783700	A	G
1	rs3820252	0	4784556	T	C
1	rs11586740	0	4786095	T	G
1	rs242044	0	4787119	G	A
1	rs242050	0	4789179	A	G
1	rs3766964	0	4792184	C	T
1	rs446529	0	4795414	T	C
1	rs3753702	0	4799200	T	C
1	rs449181	0	4799270	G	A
1	rs371605	0	4805434	A	G
1	rs409048	0	4805674	C	T
1	rs7532708	0	4806207	A	G
1	rs368808	0	4806381	A	G
1	rs11586743	0	4806550	A	G
1	rs2802721	0	4808454	T	C
1	rs2802720	0	4809120	A	G
1	rs364642	0	4810552	G	A
1	rs449154	0	4811383	G	A
1	rs428001	0	4814400	A	G
1	rs3766969	0	4814751	A	G
1	rs12022212	0	4816202	G	T
1	rs7537345	0	4818363	A	G
1	rs523141	0	4819667	C	T
1	rs12119789	0	4823492	A	G
1	rs12066439	0	4824311	T	C
1	rs426095	0	4828063	T	C
1	rs7518471	0	4828606	T	C
1	rs9426483	0	4830900	T	C
1	rs423285	0	4831076	G	A
1	rs396112	0	4831320	G	A
1	rs3766977	0	4833498	T	G
1	rs874668	0	4833605	T	C
1	rs399377	0	4835375	T	C
1	rs874613	0	4835893	A	G
1	rs17349278	0	4836929	T	G
1	rs9426506	0	4844376	T	C
1	rs11805709	0	4847594	T	C
1	rs2235438	0	4849384	T	C
1	rs875402	0	4850657	G	A
1	rs2235443	0	4851303	G	A
1	rs2411894	0	4852907	T	C
1	rs10158511	0	4859308	C	T
1	rs17345273	0	4859488	A	G
1	rs12089516	0	4859727	G	A
1	rs4654607	0	4861160	C	T
1	rs760817	0	4863913	T	C
1	rs10915607	0	4865318	C	A
1	rs12752806	0	4866420	G	T
1	rs10799262	0	4872571	G	A
1	rs10915613	0	4874505	G	A
1	rs1120120	0	4878871	C	T
1	rs2050010	0	4880917	A	C
1	rs12122126	0	4881267	T	C
1	rs1883345	0	4882656	G	A
1	rs12026226	0	4887910	A	C
1	rs2181699	0	4888012	A	C
1	rs12028290	0	4889912	A	C
1	rs2025377	0	4892026	T	C
1	rs7522386	0	4898833	G	A
1	rs10915626	0	4906783	A	G
1	rs6683849	0	4908901	A	G
1	rs6426440	0	4914910	C	A
1	rs10915644	0	4927798	C	T
1	rs10915645	0	4928187	G	T
1	rs12567053	0	4928868	T	C
1	rs1886112	0	4930181	A	G
1	rs12094945	0	4933154	G	T
1	rs10489138	0	4934067	T	C
1	rs753447	0	4939101	T	C
1	rs10915652	0	4941419	C	T
1	rs11799924	0	4942864	G	A
1	rs10733017	0	4944214	T	C
1	rs7543026	0	4944842	A	G
1	rs6664880	0	4952788	G	A
1	rs4654465	0	4954775	A	C
1	rs6426446	0	4955862	C	T
1	rs4654620	0	4958102	T	C
1	rs2031246	0	4959786	T	C
1	rs17345545	0	4965152	C	A
1	rs4654468	0	4965631	C	T
1	rs6678459	0	4968528	T	C
1	rs12034557	0	4971507	T	C
1	rs11805753	0	4973107	T	C
1	rs10915668	0	4973301	T	C
1	rs10915670	0	4975417	A	G
1	rs12035499	0	4980692	A	G
1	rs11585268	0	4981107	T	C
1	rs942245	0	4981503	C	T
1	rs2093763	0	4985137	T	C
1	rs6675013	0	4985257	C	T
1	rs6666453	0	4987424	G	T
1	rs11584727	0	4988262	A	G
1	rs10915677	0	4991218	C	A
1	rs2898853	0	4992204	C	T
1	rs11588299	0	4994693	A	G
1	rs10915683	0	4996185	A	G
1	rs4654470	0	4996226	G	A
1	rs12040043	0	4996772	A	G
1	rs9426467	0	4997363	G	A
1	rs9426468	0	4998385	G	A
1	rs4654471	0	5000086	C	T
1	rs12042532	0	5002053	G	T
1	rs9286971	0	5003504	G	A
1	rs12411011	0	5011310	A	G
1	rs9426490	0	5011402	A	G
1	rs7522655	0	5012038	C	T
1	rs10915298	0	5012301	A	G
1	rs6656223	0	5015844	G	A
1	rs12029491	0	5017652	T	C
1	rs12126932	0	5019553	T	C
1	rs10799145	0	5021200	T	G
1	rs12754637	0	5023321	A	G
1	rs6702660	0	5023430	A	G
1	rs3101219	0	5025060	C	T
1	rs3128678	0	5025179	A	G
1	rs6426375	0	5027479	A	C
1	rs10799149	0	5031379	A	G
1	rs7518523	0	5031561	G	A
1	rs7535462	0	5033661	A	G
1	rs6665175	0	5035937	T	C
1	rs12757902	0	5036234	A	G
1	rs12122541	0	5036622	G	A
1	rs6666330	0	5037812	G	A
1	rs12739724	0	5038051	A	G
1	rs6657381	0	5039093	T	C
1	rs1841241	0	5039380	G	A
1	rs1563791	0	5043734	C	A
1	rs6679312	0	5047038	A	G
1	rs7365286	0	5047163	T	C
1	rs7541612	0	5048624	T	C
1	rs10737392	0	5048934	A	C
1	rs12725971	0	5051232	G	A
1	rs6683624	0	5051710	T	C
1	rs1459753	0	5053101	A	G
1	rs10158116	0	5060684	T	C
1	rs10158288	0	5061519	T	C
1	rs9662885	0	5066205	T	G
1	rs10915310	0	5068210	G	A
1	rs1870516	0	5072295	T	C
1	rs9286975	0	5073092	G	A
1	rs10799152	0	5073658	C	A
1	rs10915316	0	5078939	T	C
1	rs1459765	0	5088062	A	G
1	rs2169089	0	5088617	T	C
1	rs720318	0	5088994	A	G
1	rs1459764	0	5090715	G	A
1	rs6693990	0	5094435	A	G
1	rs1459762	0	5095862	A	G
1	rs10915324	0	5103621	G	A
1	rs10799155	0	5104614	G	A
1	rs10799157	0	5113911	A	C
1	rs10915329	0	5114102	T	C
1	rs1563792	0	5124859	C	T
1	rs6603832	0	5127543	A	G
1	rs922123	0	5136644	C	T
1	rs11590026	0	5140226	A	G
1	rs3128687	0	5141293	G	T
1	rs10915341	0	5142552	G	T
1	rs12047111	0	5142784	G	A
1	rs2334263	0	5142818	G	A
1	rs6680801	0	5145066	A	G
1	rs12120144	0	5145463	T	G
1	rs3101214	0	5150534	C	T
1	rs12121092	0	5152159	T	G
1	rs13374190	0	5154882	G	A
1	rs3101225	0	5156245	G	T
1	rs9803863	0	5158857	G	A
1	rs2242157	0	5160662	A	C
1	rs10733013	0	5168663	T	C
1	rs2722784	0	5169304	C	A
1	rs7513590	0	5170712	G	A
1	rs2611424	0	5174078	A	G
1	rs10915352	0	5179574	T	G
1	rs10737396	0	5181615	T	C
1	rs4313443	0	5183873	T	C
1	rs6674378	0	5186247	G	T
1	rs17374719	0	5189642	G	A
1	rs12083573	0	5190166	G	A
1	rs6671889	0	5192703	A	C
1	rs10492923	0	5193026	G	A
1	rs10492925	0	5195371	C	T
1	rs9439506	0	5196739	G	A
1	rs10799173	0	5197977	C	T
1	rs16840051	0	5198789	T	C
1	rs6681148	0	5200509	T	C
1	rs12401618	0	5200875	A	C
1	rs12121369	0	5210124	A	C
1	rs10753353	0	5211134	T	C
1	rs12027352	0	5211338	T	C
1	rs12411059	0	5215285	G	A
1	rs10915365	0	5222596	T	C
1	rs12026730	0	5223182	A	G
1	rs4512698	0	5225152	A	G
1	rs16840071	0	5229311	A	G
1	rs4394703	0	5231892	C	A
1	rs9286977	0	5233284	A	C
1	rs6698702	0	5236110	T	C
1	rs6603818	0	5239931	T	C
1	rs7547229	0	5240211	T	C
1	rs4641339	0	5243848	A	G
1	rs17366838	0	5246626	T	G
1	rs6669501	0	5246841	T	C
1	rs10492930	0	5247082	G	A
1	rs10492931	0	5247355	A	G
1	rs12043691	0	5248448	T	C
1	rs17375504	0	5251569	T	G
1	rs12083008	0	5253532	C	T
1	rs7536712	0	5253664	T	C
1	rs1320178	0	5256356	C	T
1	rs2722781	0	5257229	T	C
1	rs7528871	0	5259095	A	C
1	rs16840171	0	5262767	T	C
1	rs2679218	0	5262901	C	T
1	rs16840177	0	5267783	T	C
1	rs6603821	0	5267850	G	A
1	rs12140099	0	5270277	G	A
1	rs10915385	0	5277437	T	C
1	rs2883104	0	5277439	T	C
1	rs12047612	0	5279346	G	A
1	rs16840183	0	5280502	G	T
1	rs7549461	0	5281117	A	C
1	rs7511995	0	5281421	T	C
1	rs16840190	0	5282726	T	C
1	rs7546667	0	5282817	A	G
1	rs938962	0	5283942	A	G
1	rs12024316	0	5284023	G	A
1	rs4259664	0	5287108	G	T
1	rs677735	0	5295176	A	G
1	rs2353169	0	5296844	C	T
1	rs586165	0	5297887	A	G
1	rs12026938	0	5298490	A	G
1	rs12125575	0	5302315	A	G
1	rs599481	0	5302405	C	A
1	rs12066405	0	5302528	A	G
1	rs675738	0	5304873	A	G
1	rs12125074	0	5306840	G	A
1	rs521430	0	5307076	A	G
1	rs7534404	0	5309255	A	G
1	rs12135834	0	5309667	T	C
1	rs4465222	0	5310258	T	C
1	rs580309	0	5312052	T	C
1	rs4475768	0	5312165	G	T
1	rs670971	0	5312308	T	C
1	rs494046	0	5312366	T	C
1	rs6703948	0	5313445	A	C
1	rs16840287	0	5315321	T	C
1	rs16840289	0	5315481	C	T
1	rs12089315	0	5318552	T	C
1	rs632798	0	5320534	T	C
1	rs630153	0	5321139	A	G
1	rs7528370	0	5323589	A	C
1	rs499416	0	5324231	T	C
1	rs12139398	0	5325724	T	G
1	rs536995	0	5326050	T	C
1	rs579467	0	5329865	T	C
1	rs495765	0	5330415	G	A
1	rs11808981	0	5333340	C	T
1	rs584938	0	5334079	G	T
1	rs4847576	0	5335599	G	A
1	rs10492935	0	5341232	G	A
1	rs17423547	0	5341464	C	T
1	rs12141954	0	5342295	G	A
1	rs604664	0	5343032	T	C
1	rs623058	0	5344838	G	A
1	rs557477	0	5346474	G	T
1	rs561303	0	5346924	A	C
1	rs665471	0	5347457	C	T
1	rs478357	0	5347627	T	C
1	rs678476	0	5347979	A	C
1	rs10915406	0	5349616	A	G
1	rs12131122	0	5354559	A	C
1	rs912988	0	5354844	T	C
1	rs10799191	0	5356607	A	C
1	rs9439550	0	5357171	C	A
1	rs912991	0	5358384	G	A
1	rs11579529	0	5359498	A	G
1	rs11579000	0	5362345	G	A
1	rs9439527	0	5369798	T	C
1	rs12040942	0	5371159	C	A
1	rs5026665	0	5374940	G	A
1	rs16840519	0	5377578	A	G
1	rs2148210	0	5378416	G	A
1	rs4847569	0	5379624	A	G
1	rs1570964	0	5384158	T	C
1	rs11576325	0	5390472	T	C
1	rs9439531	0	5391497	T	G
1	rs12085538	0	5392080	G	A
1	rs912993	0	5395996	C	T
1	rs2148211	0	5401364	T	C
1	rs1326005	0	5403585	T	C
1	rs4129058	0	5410542	G	A
1	rs11811497	0	5415124	G	A
1	rs12738923	0	5415884	T	C
1	rs7364349	0	5421533	A	G
1	rs6681674	0	5424374	C	T
1	rs11801490	0	5463937	G	A
1	rs11578764	0	5464296	G	A
1	rs7368252	0	5464332	T	C
1	rs12029480	0	5465673	T	C
1	rs10465913	0	5467011	A	G
1	rs7418357	0	5471517	A	G
1	rs7366321	0	5473808	C	T
1	rs11576458	0	5475581	T	C
1	rs6603835	0	5475663	C	A
1	rs11260646	0	5478587	G	A
1	rs3924260	0	5479861	C	A
1	rs11260657	0	5482386	A	G
1	rs3922826	0	5485177	G	T
1	rs12735700	0	5489867	T	G
1	rs10907211	0	5492043	A	C
1	rs10907214	0	5504553	A	G
1	rs12562483	0	5505010	C	T
1	rs12065301	0	5506194	G	A
1	rs11260694	0	5514194	T	C
1	rs12568815	0	5521691	T	C
1	rs7536506	0	5528517	G	A
1	rs7414322	0	5533601	T	C
1	rs7414864	0	5534326	T	G
1	rs12023817	0	5536722	A	C
1	rs1004125	0	5540807	A	C
1	rs2012852	0	5541205	C	A
1	rs9729575	0	5542439	G	A
1	rs9729637	0	5545452	T	G
1	rs12045091	0	5547562	C	T
1	rs12030717	0	5549118	T	C
1	rs11260698	0	5549525	T	C
1	rs12120052	0	5551233	A	G
1	rs10907219	0	5553470	T	C
1	rs9662668	0	5554049	G	A
1	rs2071953	0	5555141	G	A
1	rs2071956	0	5555419	C	T
1	rs2071957	0	5555529	T	C
1	rs2071959	0	5556067	A	G
1	rs17028104	0	5558726	G	T
1	rs10796408	0	5559249	G	A
1	rs9661310	0	5561412	A	G
1	rs4845816	0	5561478	G	A
1	rs17028129	0	5562108	G	T
1	rs9659669	0	5563399	G	A
1	rs916374	0	5565117	G	A
1	rs9729649	0	5572304	A	G
1	rs878141	0	5575158	G	A
1	rs10796400	0	5580192	G	A
1	rs9660967	0	5581798	T	C
1	rs2153900	0	5594737	A	G
1	rs7515958	0	5603850	G	A
1	rs12119802	0	5607988	C	T
1	rs1418632	0	5612956	T	C
1	rs1935766	0	5613219	G	A
1	rs1935762	0	5616830	C	T
1	rs9439613	0	5623965	T	C
1	rs6687987	0	5624529	C	T
1	rs9439614	0	5626094	T	C
1	rs2891080	0	5629592	G	A
1	rs7522344	0	5635316	C	A
1	rs904525	0	5635724	G	A
1	rs6603844	0	5641064	A	G
1	rs1775421	0	5641582	A	C
1	rs1775420	0	5641919	G	A
1	rs1818038	0	5642511	A	G
1	rs1695645	0	5643758	C	T
1	rs10907200	0	5646002	T	C
1	rs1775416	0	5646264	C	T
1	rs12407564	0	5646357	T	C
1	rs1775414	0	5658104	C	T
1	rs10907201	0	5658267	G	A
1	rs12139270	0	5658419	A	G
1	rs950601	0	5659587	A	C
1	rs709186	0	5670530	A	G
1	rs707582	0	5671786	G	A
1	rs770718	0	5674434	T	C
1	rs11260662	0	5675044	T	G
1	rs1316481	0	5675474	T	C
1	rs1775395	0	5677775	T	C
1	rs9439602	0	5679118	C	A
1	rs10907205	0	5679222	A	G
1	rs9439603	0	5679441	G	A
1	rs9439587	0	5679808	A	G
1	rs9329417	0	5680372	C	T
1	rs10157819	0	5680572	G	A
1	rs9439605	0	5680808	A	G
1	rs1695623	0	5682832	T	C
1	rs945322	0	5684301	G	T
1	rs12145625	0	5684788	A	G
1	rs4845793	0	5686915	A	G
1	rs17460221	0	5687879	C	T
1	rs770679	0	5688356	C	T
1	rs11578045	0	5689408	A	G
1	rs770683	0	5689702	T	C
1	rs6663290	0	5690136	T	C
[truncated: 640,251 more rows]
