# Supplementary material for: Evidence that PICALM affects age at onset of Alzheimer's dementia in Down syndrome
Source: Neurobiol Aging. 2013 Oct;34(10):2441.e1–5. doi: 10.1016/j.neurobiolaging.2013.03.018 (PMC3898582; doi:10.1016/j.neurobiolaging.2013.03.018)
Supplement: Data S1_3 — PLINK data. [file mmc8.zip]

Archive with 1 entries (1 files):
- nba_8417_mmc9.fam
