# Supplementary material for: Evidence that PICALM affects age at onset of Alzheimer's dementia in Down syndrome
Source: Neurobiol Aging. 2013 Oct;34(10):2441.e1–5. doi: 10.1016/j.neurobiolaging.2013.03.018 (PMC3898582; doi:10.1016/j.neurobiolaging.2013.03.018)
Supplement: Data S1_3 — PLINK data. [file mmc8.zip › nba_8417_mmc9.fam]

S89_010 1 0 0 2 2
S93_048 1 0 0 2 2
4639 1 0 0 1 2
4530 1 0 0 2 2
N017 1 0 0 1 2
N080 1 0 0 2 2
N086 1 0 0 1 2
N087 1 0 0 2 2
S94_146 1 0 0 1 2
19850687 1 0 0 1 2
19860744 1 0 0 1 2
19870858 1 0 0 1 2
N073 1 0 0 2 2
19830486 1 0 0 1 2
19860755 1 0 0 1 2
19920014 1 0 0 1 2
19970020 1 0 0 1 2
20000027 1 0 0 2 2
N025 1 0 0 2 2
N057 1 0 0 1 2
N061 1 0 0 1 2
N044 1 0 0 2 2
N067 1 0 0 2 2
100_47 1 0 0 1 2
98_74 1 0 0 2 2
S99_068 1 0 0 2 2
19970011 1 0 0 1 2
20020003 1 0 0 1 2
19850665 1 0 0 2 2
S95_216 1 0 0 1 2
19850694 1 0 0 1 2
S98_001 1 0 0 2 2
19870840 1 0 0 1 2
S98_205 1 0 0 1 2
19870845 1 0 0 1 2
S00_108 1 0 0 2 2
19880887 1 0 0 1 2
19840619 1 0 0 1 2
19890969 1 0 0 2 2
1258 1 0 0 2 2
184 1 0 0 2 2
19870784 1 0 0 2 2
N069 1 0 0 1 2
N074 1 0 0 1 2
C1646 1 0 0 1 2
A182_90 1 0 0 1 2
5005 1 0 0 2 2
1623 1 0 0 1 2
4659 1 0 0 2 2
M3572M 1 0 0 1 2
4870 1 0 0 2 2
19930147 1 0 0 2 2
19980027 1 0 0 1 2
19980112 1 0 0 2 2
19990037 1 0 0 2 2
20020018 1 0 0 2 2
N016 1 0 0 1 2
19900278 1 0 0 2 2
N005 1 0 0 1 2
19910327 1 0 0 2 2
19920197 1 0 0 1 2
N023 1 0 0 2 2
19980091 1 0 0 2 2
20000107 1 0 0 1 2
N027 1 0 0 1 2
100_05 1 0 0 2 2
N028 1 0 0 1 2
